# Supplementary material for: Pseudomonas ST1 and Pantoea Paga Strains Cohabit in Olive Knots
Source: Microorganisms. 2022 Jul 28;10(8):1529. doi: 10.3390/microorganisms10081529 (PMC9414602; doi:10.3390/microorganisms10081529)
Supplement: Supplementary file 1 [file microorganisms-10-01529-s001.zip]

Archive with 5 entries (5 files):
- Supplement Figure S1.pptx
- Supplement Figure S2.pdf
- Supplement Table S1.xlsx
- Supplement Table S2.xlsx
- Supplement Table S3.xlsx
