# Supplementary material for: Pseudomonas ST1 and Pantoea Paga Strains Cohabit in Olive Knots
Source: Microorganisms. 2022 Jul 28;10(8):1529. doi: 10.3390/microorganisms10081529 (PMC9414602; doi:10.3390/microorganisms10081529)
Supplement: Supplementary file 1 [file microorganisms-10-01529-s001.zip › Supplement Table S1.xlsx]

## Sheet: Feuil1
				Vir Organism
Pseudiomonas ST1				Pseudomonas aeruginosa PAO1 genome
Label	Gene	Product	Ident %	Vir gene	VF Name	VF Classes	VF function
PSST1_v1_100148	fleN	Antiactivator FleN	91.61	fleN	Flagella	Adherence,Motility,Nonspecific virulence factors,Offensive virulence factors	Swimming motility; play a role in biofilm formation and other pathogenic adaptations
PSST1_v1_120119	pilH	Protein PilH	90.91	pilH	Type IV pili	Adherence,Offensive virulence factors,Twitching motility	Attaches to host cells, but not to mucin, causing a twitching motility that allows the bacteria to move along the cell surface; biofilm formation
PSST1_v1_40022	rpoE	RNA polymerase sigma E factor	90.16	algU	Alginate	Antiphagocytosis,Defensive virulence factors,Serum resistance	Allows the bacteria form biofilm; contributes to the persistence of the bacteria in the CF lung: act as an adhesin, preventing the bacteria from being expelled from the lung, and alginate slime layer makes it more difficult for phagocytes to ingest and kill the bacteria
PSST1_v1_120108	yggR	Type II/IV secretion system family protein	88.08	pilT	Type IV pili	Adherence,Offensive virulence factors,Twitching motility	Attaches to host cells, but not to mucin, causing a twitching motility that allows the bacteria to move along the cell surface; biofilm formation
PSST1_v1_200063	fliG	flagellar motor switch protein FliG	87.57	fliG	Flagella	Adherence,Motility,Nonspecific virulence factors,Offensive virulence factors	Swimming motility; play a role in biofilm formation and other pathogenic adaptations
PSST1_v1_30047	_	Sigma factor PvdS, controling pyoverdin biosynthesis	87.13	pvdS	Pyoverdine	Iron uptake system,Nonspecific virulence factors,Pigment,Siderophore	Effective at acquiring iron from transferrin and lactoferrin; cytotoxic due to its ability to stimulating the production of reactive oxygen species
PSST1_v1_120118	pilG	Protein PilG	87.12	pilG	Type IV pili	Adherence,Offensive virulence factors,Twitching motility	Attaches to host cells, but not to mucin, causing a twitching motility that allows the bacteria to move along the cell surface; biofilm formation
PSST1_v1_400004	algR	Positive alginate biosynthesis regulatory protein	86.69	algR	Alginate	Antiphagocytosis,Defensive virulence factors,Serum resistance	Allows the bacteria form biofilm; contributes to the persistence of the bacteria in the CF lung: act as an adhesin, preventing the bacteria from being expelled from the lung, and alginate slime layer makes it more difficult for phagocytes to ingest and kill the bacteria
PSST1_v1_200074	fliM	flagellar motor switch protein FliM	86.6	fliM	Flagella	Adherence,Motility,Nonspecific virulence factors,Offensive virulence factors	Swimming motility; play a role in biofilm formation and other pathogenic adaptations
PSST1_v1_120030	pilM	Type IV pilus inner membrane component PilM	85.75	pilM	Type IV pili	Adherence,Offensive virulence factors,Twitching motility	Attaches to host cells, but not to mucin, causing a twitching motility that allows the bacteria to move along the cell surface; biofilm formation
PSST1_v1_200065	fliI	flagellum-specific ATP synthase FliI	85.68	fliI	Flagella	Adherence,Motility,Nonspecific virulence factors,Offensive virulence factors	Swimming motility; play a role in biofilm formation and other pathogenic adaptations
PSST1_v1_100147	fliA	RNA polymerase sigma factor FliA	84.02	fliA	_	_	_
PSST1_v1_30052	mbtH	Protein MbtH	83.82	mbtH-like	_	_	_
PSST1_v1_310013	algB	Alginate biosynthesis transcriptional regulatory protein AlgB	83.74	algB	Alginate	Antiphagocytosis,Defensive virulence factors,Serum resistance	Allows the bacteria form biofilm; contributes to the persistence of the bacteria in the CF lung: act as an adhesin, preventing the bacteria from being expelled from the lung, and alginate slime layer makes it more difficult for phagocytes to ingest and kill the bacteria
PSST1_v1_200046	flgI	flagellar P-ring protein	83.47	flgI	Flagella	Adherence,Motility,Nonspecific virulence factors,Offensive virulence factors	Swimming motility; play a role in biofilm formation and other pathogenic adaptations
PSST1_v1_200044	flgG	flagellar basal-body rod protein FlgG	83.21	flgG	Flagella	Adherence,Motility,Nonspecific virulence factors,Offensive virulence factors	Swimming motility; play a role in biofilm formation and other pathogenic adaptations
PSST1_v1_30051	rhbA	Diaminobutyrate--2-oxoglutarate aminotransferase	82.91	pvdH	_	_	_
PSST1_v1_100150	flhA	flagellar biosynthesis protein FlhA	82.63	flhA	Flagella	Adherence,Motility,Nonspecific virulence factors,Offensive virulence factors	Swimming motility; play a role in biofilm formation and other pathogenic adaptations
PSST1_v1_200058	fleQ	Transcriptional regulator FleQ	82.48	fleQ	Flagella	Adherence,Motility,Nonspecific virulence factors,Offensive virulence factors	Swimming motility; play a role in biofilm formation and other pathogenic adaptations
PSST1_v1_80030	alg	Glycosyltransferase alg8	82.35	alg8	Alginate	Antiphagocytosis,Defensive virulence factors,Serum resistance	Allows the bacteria form biofilm; contributes to the persistence of the bacteria in the CF lung: act as an adhesin, preventing the bacteria from being expelled from the lung, and alginate slime layer makes it more difficult for phagocytes to ingest and kill the bacteria
PSST1_v1_90119	waaF	ADP-heptose--LPS heptosyltransferase 2	82.27	waaF	LPS	Adherence,Defensive virulence factors,Endotoxin,Offensive virulence factors	Mediates biological effects including resistance to serum killing and phagocytosis; the binding to normal CFTR (cystic fibrosis transmembrane conductance regulator) and invasion of host cells may make a contribution to virulence in the human eye; internalization by binding to normal CFTR protein expressed by airway epithelial cells followed by desquamation of bacteria-laden epithelial cells, cons…
PSST1_v1_200077	fliP	flagellar biosynthesis protein FliP	81.93	fliP	Flagella	Adherence,Motility,Nonspecific virulence factors,Offensive virulence factors	Swimming motility; play a role in biofilm formation and other pathogenic adaptations
PSST1_v1_80040	cpsB	mannose-1-phosphate guanylyltransferase	81.88	algA	Alginate	Antiphagocytosis,Defensive virulence factors,Serum resistance	Allows the bacteria form biofilm; contributes to the persistence of the bacteria in the CF lung: act as an adhesin, preventing the bacteria from being expelled from the lung, and alginate slime layer makes it more difficult for phagocytes to ingest and kill the bacteria
PSST1_v1_900010	_	Type IV fimbriae expression regulatory protein pilR	80	pilR	Type IV pili	Adherence,Offensive virulence factors,Twitching motility	Attaches to host cells, but not to mucin, causing a twitching motility that allows the bacteria to move along the cell surface; biofilm formation
PSST1_v1_90117	waaG	lipopolysaccharide glucosyltransferase I	79.78	waaG	LPS	Adherence,Defensive virulence factors,Endotoxin,Offensive virulence factors	Mediates biological effects including resistance to serum killing and phagocytosis; the binding to normal CFTR (cystic fibrosis transmembrane conductance regulator) and invasion of host cells may make a contribution to virulence in the human eye; internalization by binding to normal CFTR protein expressed by airway epithelial cells followed by desquamation of bacteria-laden epithelial cells, cons…
PSST1_v1_100142	_	Flagellar motor rotation protein MotA	79.67	motC	_	_	_
PSST1_v1_90075	motA	motility protein A	79.51	motA	_	_	_
PSST1_v1_90116	waaP	lipopolysaccharide core heptose (I) kinase	79.1	waaP	LPS	Adherence,Defensive virulence factors,Endotoxin,Offensive virulence factors	Mediates biological effects including resistance to serum killing and phagocytosis; the binding to normal CFTR (cystic fibrosis transmembrane conductance regulator) and invasion of host cells may make a contribution to virulence in the human eye; internalization by binding to normal CFTR protein expressed by airway epithelial cells followed by desquamation of bacteria-laden epithelial cells, cons…
PSST1_v1_580025	_	Phosphomannomutase	79.04	algC	_	_	_
PSST1_v1_80029	algD	GDP-mannose 6-dehydrogenase	79	algD	Alginate	Antiphagocytosis,Defensive virulence factors,Serum resistance	Allows the bacteria form biofilm; contributes to the persistence of the bacteria in the CF lung: act as an adhesin, preventing the bacteria from being expelled from the lung, and alginate slime layer makes it more difficult for phagocytes to ingest and kill the bacteria
PSST1_v1_200038	flgC	flagellar basal-body rod protein FlgC	78.77	flgC	Flagella	Adherence,Motility,Nonspecific virulence factors,Offensive virulence factors	Swimming motility; play a role in biofilm formation and other pathogenic adaptations
PSST1_v1_650009	pilD	Leader peptidase / N-methyltransferase	77.93	xcpA/pilD	Type IV pili	Adherence,Offensive virulence factors,Twitching motility	Attaches to host cells, but not to mucin, causing a twitching motility that allows the bacteria to move along the cell surface; biofilm formation
PSST1_v1_80037	algI	putative alginate O-acetylase AlgI	77.9	algI	Alginate	Antiphagocytosis,Defensive virulence factors,Serum resistance	Allows the bacteria form biofilm; contributes to the persistence of the bacteria in the CF lung: act as an adhesin, preventing the bacteria from being expelled from the lung, and alginate slime layer makes it more difficult for phagocytes to ingest and kill the bacteria
PSST1_v1_650011	pilB	Type IV pilus assembly ATPase PilB	77.78	pilB	Type IV pili	Adherence,Offensive virulence factors,Twitching motility	Attaches to host cells, but not to mucin, causing a twitching motility that allows the bacteria to move along the cell surface; biofilm formation
PSST1_v1_200045	flgH	Flagellar L-ring protein	77.73	flgH	Flagella	Adherence,Motility,Nonspecific virulence factors,Offensive virulence factors	Swimming motility; play a role in biofilm formation and other pathogenic adaptations
PSST1_v1_200075	fliN	flagellar motor switch protein FliN	77.22	fliN	Flagella	Adherence,Motility,Nonspecific virulence factors,Offensive virulence factors	Swimming motility; play a role in biofilm formation and other pathogenic adaptations
PSST1_v1_200061	fliE	flagellar basal-body protein FliE	77.06	fliE	Flagella	Adherence,Motility,Nonspecific virulence factors,Offensive virulence factors	Swimming motility; play a role in biofilm formation and other pathogenic adaptations
PSST1_v1_120121	pilJ	Protein PilJ	76.93	pilJ	Type IV pili	Adherence,Offensive virulence factors,Twitching motility	Attaches to host cells, but not to mucin, causing a twitching motility that allows the bacteria to move along the cell surface; biofilm formation
PSST1_v1_900011	_	Type IV fimbriae expression regulatory protein PilR	76.52	pilR	Type IV pili	Adherence,Offensive virulence factors,Twitching motility	Attaches to host cells, but not to mucin, causing a twitching motility that allows the bacteria to move along the cell surface; biofilm formation
PSST1_v1_200060	atoC	DNA-binding transcriptional activator/ornithine decarboxylase inhibitor AtoC	76.48	fleR	Flagella	Adherence,Motility,Nonspecific virulence factors,Offensive virulence factors	Swimming motility; play a role in biofilm formation and other pathogenic adaptations
PSST1_v1_50025	degS	serine endoprotease	76.12	algW	_	_	_
PSST1_v1_120032	_	Type IV pilus biogenesis protein PilO	75.85	pilO	Type IV pili	Adherence,Offensive virulence factors,Twitching motility	Attaches to host cells, but not to mucin, causing a twitching motility that allows the bacteria to move along the cell surface; biofilm formation
PSST1_v1_140092	rseP	intramembrane zinc metalloprotease	75.78	mucP	_	_	_
PSST1_v1_200062	fliF	Flagellar M-ring protein	75.67	fliF	Flagella	Adherence,Motility,Nonspecific virulence factors,Offensive virulence factors	Swimming motility; play a role in biofilm formation and other pathogenic adaptations
PSST1_v1_40025	mucD	putative periplasmic serine endoprotease DegP-like	75.42	mucD	_	_	_
PSST1_v1_30074	_	Putative dipeptidase, pyoverdin biosynthesis PvdM	75.28	pvdM	_	_	_
PSST1_v1_200078	fliQ	flagellar biosynthesis protein FliQ	75.28	fliQ	Flagella	Adherence,Motility,Nonspecific virulence factors,Offensive virulence factors	Swimming motility; play a role in biofilm formation and other pathogenic adaptations
PSST1_v1_90095	waaA	KDO transferase	75.06	waaA	LPS	Adherence,Defensive virulence factors,Endotoxin,Offensive virulence factors	Mediates biological effects including resistance to serum killing and phagocytosis; the binding to normal CFTR (cystic fibrosis transmembrane conductance regulator) and invasion of host cells may make a contribution to virulence in the human eye; internalization by binding to normal CFTR protein expressed by airway epithelial cells followed by desquamation of bacteria-laden epithelial cells, cons…
PSST1_v1_200059	_	Flagellar sensor histidine kinase fleS	74.87	fleS	_	_	_
PSST1_v1_650010	pilC	Type IV pilus assembly protein PilC	74.73	pilC	Type IV pili	Adherence,Offensive virulence factors,Twitching motility	Attaches to host cells, but not to mucin, causing a twitching motility that allows the bacteria to move along the cell surface; biofilm formation
PSST1_v1_90118	waaC	ADP-heptose:LPS heptosyltransferase 1	73.94	waaC	LPS	Adherence,Defensive virulence factors,Endotoxin,Offensive virulence factors	Mediates biological effects including resistance to serum killing and phagocytosis; the binding to normal CFTR (cystic fibrosis transmembrane conductance regulator) and invasion of host cells may make a contribution to virulence in the human eye; internalization by binding to normal CFTR protein expressed by airway epithelial cells followed by desquamation of bacteria-laden epithelial cells, cons…
PSST1_v1_120031	pilN	Type IV pilus inner membrane component PilN	73.48	pilN	Type IV pili	Adherence,Offensive virulence factors,Twitching motility	Attaches to host cells, but not to mucin, causing a twitching motility that allows the bacteria to move along the cell surface; biofilm formation
PSST1_v1_200037	flgB	flagellar basal-body rod protein FlgB	72.59	flgB	_	_	_
PSST1_v1_30050	_	Pyoverdine chromophore precursor synthetase PvdL	72.36	pvdL	_	_	_
PSST1_v1_400003	_	Autolysin sensor kinase	72.27	algZ	Alginate	Antiphagocytosis,Defensive virulence factors,Serum resistance	Allows the bacteria form biofilm; contributes to the persistence of the bacteria in the CF lung: act as an adhesin, preventing the bacteria from being expelled from the lung, and alginate slime layer makes it more difficult for phagocytes to ingest and kill the bacteria
PSST1_v1_120034	pilQ	Fimbrial assembly protein PilQ	71.78	pilQ	Type IV pili	Adherence,Offensive virulence factors,Twitching motility	Attaches to host cells, but not to mucin, causing a twitching motility that allows the bacteria to move along the cell surface; biofilm formation
PSST1_v1_120033	_	Type IV pilus biogenesis protein PilP	70.35	pilP	Type IV pili	Adherence,Offensive virulence factors,Twitching motility	Attaches to host cells, but not to mucin, causing a twitching motility that allows the bacteria to move along the cell surface; biofilm formation
PSST1_v1_200043	flgF	flagellar basal-body rod protein FlgF	69.08	flgF	Flagella	Adherence,Motility,Nonspecific virulence factors,Offensive virulence factors	Swimming motility; play a role in biofilm formation and other pathogenic adaptations
PSST1_v1_200079	_	Flagellar biosynthetic protein FliR	68.6	fliR	Flagella	Adherence,Motility,Nonspecific virulence factors,Offensive virulence factors	Swimming motility; play a role in biofilm formation and other pathogenic adaptations
PSST1_v1_130060	_	Serralysin	67.05	aprA	Alkaline protease	Enzyme,Nonspecific virulence factors,Protease	Involved in the extracellular processing of proteases, it has a fairly broad substrate range and is thought to act synergistically with the other proteases such as elastase; inhibits the function of the cells of the immune system (phagocytes, NK cells, T cells), inactivates several cytokines (IL-1, IL-2, IFN-<gamma>, TNF), cleaves immunoglobulins and inactivate complement
PSST1_v1_40023	mucA	Sigma factor AlgU negative regulatory protein	67.01	mucA	Alginate	Antiphagocytosis,Defensive virulence factors,Serum resistance	Allows the bacteria form biofilm; contributes to the persistence of the bacteria in the CF lung: act as an adhesin, preventing the bacteria from being expelled from the lung, and alginate slime layer makes it more difficult for phagocytes to ingest and kill the bacteria
PSST1_v1_100149	flhF	Flagellar biosynthesis protein FlhF	66.29	flhF	Flagella	Adherence,Motility,Nonspecific virulence factors,Offensive virulence factors	Swimming motility; play a role in biofilm formation and other pathogenic adaptations
PSST1_v1_90074	motB	Motility protein B	66.28	motB	_	_	_
PSST1_v1_30072	_	PvdO, pyoverdine responsive serine/threonine kinase (predicted by OlgaV)	66.2	pvdO	_	_	_
PSST1_v1_100141	_	Flagellar motor rotation protein MotB	65.66	motD	_	_	_
PSST1_v1_400010	algQ	Transcriptional regulatory protein AlgQ	64.9	algQ	Alginate	Antiphagocytosis,Defensive virulence factors,Serum resistance	Allows the bacteria form biofilm; contributes to the persistence of the bacteria in the CF lung: act as an adhesin, preventing the bacteria from being expelled from the lung, and alginate slime layer makes it more difficult for phagocytes to ingest and kill the bacteria
PSST1_v1_400013	algP	Transcriptional regulatory protein AlgP	64.31	algP/algR3	Alginate	Antiphagocytosis,Defensive virulence factors,Serum resistance	Allows the bacteria form biofilm; contributes to the persistence of the bacteria in the CF lung: act as an adhesin, preventing the bacteria from being expelled from the lung, and alginate slime layer makes it more difficult for phagocytes to ingest and kill the bacteria
PSST1_v1_40089	_	Outer membrane protein, OmpA family	63.84	motY	_	_	_
PSST1_v1_200080	flhB	Flagellar biosynthetic protein FlhB	63.4	flhB	Flagella	Adherence,Motility,Nonspecific virulence factors,Offensive virulence factors	Swimming motility; play a role in biofilm formation and other pathogenic adaptations
PSST1_v1_80036	algL	Alginate lyase	63.36	algL	Alginate	Antiphagocytosis,Defensive virulence factors,Serum resistance	Allows the bacteria form biofilm; contributes to the persistence of the bacteria in the CF lung: act as an adhesin, preventing the bacteria from being expelled from the lung, and alginate slime layer makes it more difficult for phagocytes to ingest and kill the bacteria
PSST1_v1_30073	_	putative Pyoverdin biosynthesis protein PvdN, aminotransferase, class V	63.29	pvdN	_	_	_
PSST1_v1_120123	_	Chemotaxis signal transduction protein	63.19	chpC	Type IV pili	Adherence,Offensive virulence factors,Twitching motility	Attaches to host cells, but not to mucin, causing a twitching motility that allows the bacteria to move along the cell surface; biofilm formation
PSST1_v1_30075	_	Pyoverdine biosynthesis related protein PvdP	62.71	pvdP	_	_	_
PSST1_v1_200066	_	Flagellar protein fliJ	62.07	fliJ	Flagella	Adherence,Motility,Nonspecific virulence factors,Offensive virulence factors	Swimming motility; play a role in biofilm formation and other pathogenic adaptations
PSST1_v1_80039	algF	Alginate biosynthesis protein AlgF	61.79	algF	Alginate	Antiphagocytosis,Defensive virulence factors,Serum resistance	Allows the bacteria form biofilm; contributes to the persistence of the bacteria in the CF lung: act as an adhesin, preventing the bacteria from being expelled from the lung, and alginate slime layer makes it more difficult for phagocytes to ingest and kill the bacteria
PSST1_v1_900009	pilS	Sensor protein kinase PilS	61.44	pilS	Type IV pili	Adherence,Offensive virulence factors,Twitching motility	Attaches to host cells, but not to mucin, causing a twitching motility that allows the bacteria to move along the cell surface; biofilm formation
PSST1_v1_80034	algG	Mannuronan C5-epimerase	60.87	algG	Alginate	Antiphagocytosis,Defensive virulence factors,Serum resistance	Allows the bacteria form biofilm; contributes to the persistence of the bacteria in the CF lung: act as an adhesin, preventing the bacteria from being expelled from the lung, and alginate slime layer makes it more difficult for phagocytes to ingest and kill the bacteria
PSST1_v1_30071	_	PvdE, pyoverdine ABC export system, fused ATPase and permease components	60.55	pvdE	Pyoverdine	Iron uptake system,Nonspecific virulence factors,Pigment,Siderophore	Effective at acquiring iron from transferrin and lactoferrin; cytotoxic due to its ability to stimulating the production of reactive oxygen species
PSST1_v1_460024	pilF	Type IV pilus assembly protein PilF	59.92	pilF	Type IV pili	Adherence,Offensive virulence factors,Twitching motility	Attaches to host cells, but not to mucin, causing a twitching motility that allows the bacteria to move along the cell surface; biofilm formation
PSST1_v1_200073	_	Flagellar biosynthesis protein fliL	59.87	fliL	_	_	_
PSST1_v1_200076	fliO	Flagellar protein FliO	59.33	fliO	Flagella	Adherence,Motility,Nonspecific virulence factors,Offensive virulence factors	Swimming motility; play a role in biofilm formation and other pathogenic adaptations
PSST1_v1_120120	pilI	Protein PilI	58.99	pilI	Type IV pili	Adherence,Offensive virulence factors,Twitching motility	Attaches to host cells, but not to mucin, causing a twitching motility that allows the bacteria to move along the cell surface; biofilm formation
PSST1_v1_200064	_	Flagellar assembly protein FliH	58.62	fliH	Flagella	Adherence,Motility,Nonspecific virulence factors,Offensive virulence factors	Swimming motility; play a role in biofilm formation and other pathogenic adaptations
PSST1_v1_80032	algK	Alginate biosynthesis protein AlgK	58.28	algK	Alginate	Antiphagocytosis,Defensive virulence factors,Serum resistance	Allows the bacteria form biofilm; contributes to the persistence of the bacteria in the CF lung: act as an adhesin, preventing the bacteria from being expelled from the lung, and alginate slime layer makes it more difficult for phagocytes to ingest and kill the bacteria
PSST1_v1_40024	mucB	Sigma factor AlgU regulatory protein MucB	58.13	mucB	Alginate	Antiphagocytosis,Defensive virulence factors,Serum resistance	Allows the bacteria form biofilm; contributes to the persistence of the bacteria in the CF lung: act as an adhesin, preventing the bacteria from being expelled from the lung, and alginate slime layer makes it more difficult for phagocytes to ingest and kill the bacteria
PSST1_v1_170030	dat	Diaminobutyrate--2-oxoglutarate aminotransferase	58.12	pvdH	_	_	_
PSST1_v1_200031	_	Flagellar basal-body P-ring formation protein flgA	57.73	flgA	_	_	_
PSST1_v1_80033	algE	Alginate production protein AlgE	56.71	algE	Alginate	Antiphagocytosis,Defensive virulence factors,Serum resistance	Allows the bacteria form biofilm; contributes to the persistence of the bacteria in the CF lung: act as an adhesin, preventing the bacteria from being expelled from the lung, and alginate slime layer makes it more difficult for phagocytes to ingest and kill the bacteria
PSST1_v1_30066	_	Pyoverdine sidechain non-ribosomal peptide synthetase PvdJ	56.45	pvdD	Pyoverdine	Iron uptake system,Nonspecific virulence factors,Pigment,Siderophore	Effective at acquiring iron from transferrin and lactoferrin; cytotoxic due to its ability to stimulating the production of reactive oxygen species
PSST1_v1_80031	alg	Alginate biosynthesis protein Alg44	55.18	alg44	Alginate	Antiphagocytosis,Defensive virulence factors,Serum resistance	Allows the bacteria form biofilm; contributes to the persistence of the bacteria in the CF lung: act as an adhesin, preventing the bacteria from being expelled from the lung, and alginate slime layer makes it more difficult for phagocytes to ingest and kill the bacteria
PSST1_v1_80038	algJ	putative alginate O-acetylase AlgJ	55.09	algJ	Alginate	Antiphagocytosis,Defensive virulence factors,Serum resistance	Allows the bacteria form biofilm; contributes to the persistence of the bacteria in the CF lung: act as an adhesin, preventing the bacteria from being expelled from the lung, and alginate slime layer makes it more difficult for phagocytes to ingest and kill the bacteria
PSST1_v1_220024	yscN	putative ATP synthase YscN	54.98	pscN	TTSS	Offensive virulence factors,Secretion system,Type III secretion system	Transports four known effector proteins: ExoS, ExoT, ExoU and ExoY, although most strains generally do not express all four at the same time
PSST1_v1_30079	pvdQ	Acyl-homoserine lactone acylase PvdQ	54.77	pvdQ	_	_	_
PSST1_v1_200056	fliS	Flagellar secretion chaperone FliSB	54.4	fliS	_	_	_
PSST1_v1_80035	algX	Alginate biosynthesis protein AlgX	53.35	algX	Alginate	Antiphagocytosis,Defensive virulence factors,Serum resistance	Allows the bacteria form biofilm; contributes to the persistence of the bacteria in the CF lung: act as an adhesin, preventing the bacteria from being expelled from the lung, and alginate slime layer makes it more difficult for phagocytes to ingest and kill the bacteria
PSST1_v1_70012	hrcN	Type III secretion ATP synthase HrcN	53.04	pscN	TTSS	Offensive virulence factors,Secretion system,Type III secretion system	Transports four known effector proteins: ExoS, ExoT, ExoU and ExoY, although most strains generally do not express all four at the same time
PSST1_v1_30049	_	Thioesterase PvdG involved in non-ribosomal peptide biosynthesis	52.96	pvdG	_	_	_
PSST1_v1_30064	_	Non-ribosomal peptide synthetase modules, pyoverdine	52.75	pvdJ	_	_	_
PSST1_v1_60020	pilT	Type IV pilus retractation ATPase PilT	52.71	pilU	Type IV pili	Adherence,Offensive virulence factors,Twitching motility	Attaches to host cells, but not to mucin, causing a twitching motility that allows the bacteria to move along the cell surface; biofilm formation
PSST1_v1_200047	flgJ	Peptidoglycan hydrolase FlgJ	52.43	flgJ	Flagella	Adherence,Motility,Nonspecific virulence factors,Offensive virulence factors	Swimming motility; play a role in biofilm formation and other pathogenic adaptations
PSST1_v1_380026	clpV	AAA+ ATPase ClpV1	52.13	clpV1	HSI-I	Offensive virulence factors,Secretion system,Type VI secretion system	Play role in chronic P. aeruginosa infections
PSST1_v1_200030	_	Negative regulator of flagellin synthesis flgM	51.85	flgM	_	_	_
PSST1_v1_30066	_	Pyoverdine sidechain non-ribosomal peptide synthetase PvdJ	51.56	pvdJ	_	_	_
PSST1_v1_380022	tssC	Type VI secretion system sheath protein TssC1	50.72	hsiC1/vipB	HSI-I	Offensive virulence factors,Secretion system,Type VI secretion system	Play role in chronic P. aeruginosa infections
PSST1_v1_130073	gspE	Type II secretion system protein GspE	50.12	xcpR	xcp secretion system	Offensive virulence factors,Secretion system,Type II secretion system	Secretes toxins and enzymes into the extracellular fluid; need for proper localization of PilB and PilC	_
