# Supplementary material for: Pseudomonas ST1 and Pantoea Paga Strains Cohabit in Olive Knots
Source: Microorganisms. 2022 Jul 28;10(8):1529. doi: 10.3390/microorganisms10081529 (PMC9414602; doi:10.3390/microorganisms10081529)
Supplement: Supplementary file 1 [file microorganisms-10-01529-s001.zip › Supplement Table S2.xlsx]

## Sheet: Feuil1
Annotation and Analysis genes for secondary metabolites biosinthesis in two Genomes
Region id	Replicon name	Replicon type	Begin	End	Length	Region type	MIBiG	Completion	Product	Type
1	Pseudomonas ST1	WGS	331444	393316	61873	NRPS	BGC0001128	1	Luminmide	nrps
1	PSST1.1	WGS	331444	393316	61873	NRPS	BGC0001135	1	Bicornutin	nrps
2	PSST1.1	WGS	485862	575334	89473	NRPS	BGC0001758	1	Rhizomide A / rhizomide B / rhizomide C	nrps
3	PSST1.1	WGS	2049296	2092895	43600	arylpolyene	BGC0000837	0.4	APE Vf	other
4	PSST1.1	WGS	2666194	2685118	18925	siderophore	BGC0000947	0.182	Vibrioferrin	other
5	PSST1.1	WGS	3725780	3745504	19725	hserlactone	BGC0000993	0.095	FK228	nrps-t1pks
6	PSST1.1	WGS	5494553	5509442	14890	NRPS-like	BGC0000387	1	Mangotoxin	nrps
7	PSST1.1	WGS	5537948	5548787	10840	NAGGN	_	_	_	_
8	PSST1.1	WGS	5958218	5960705	2488	acyl_amino_acids	_	_	_	_
Region id	Replicon name	Replicon type	Begin	End	Length	Region type	MIBiG	Completion	Product	Type
1	PAGA.1	WGS	1726082	1752338	26257	thiopeptide	BGC0000781	0.143	O-antigen	saccharide
2	PAGA.1	WGS	1834513	1878099	43587	arylpolyene	BGC0000836	0.842	APE Ec	other
3	PAGA.1	WGS	2049536	2100757	51222	NRPS	BGC0000785	0.1	O-antigen	saccharide
4	PAGA.1	WGS	2290945	2303299	12355	siderophore	BGC0001572	1	Desferrioxamine E	other
5	PAGA.1	WGS	2527027	2550588	23562	terpene	BGC0000639	1	Carotenoid	terpene
5	PAGA.1	WGS	2527027	2550588	23562	terpene	BGC0000641	1	Carotenoid	terpene
5	PAGA.1	WGS	2527027	2550588	23562	terpene	BGC0000656	1	Zeaxanthin	terpene
5	PAGA.1	WGS	2527027	2550588	23562	terpene	BGC0000638	1	Carotenoid	terpene
6	PAGA.1	WGS	3281247	3333310	52064	NRPS	BGC0001185	0.6	Bacillibactin	nrps
7	PAGA.1	WGS	3407376	3428014	20639	hserlactone	_	_	_	_
