# Supplementary material for: Pseudomonas ST1 and Pantoea Paga Strains Cohabit in Olive Knots
Source: Microorganisms. 2022 Jul 28;10(8):1529. doi: 10.3390/microorganisms10081529 (PMC9414602; doi:10.3390/microorganisms10081529)
Supplement: Supplementary file 1 [file microorganisms-10-01529-s001.zip › Supplement Table S3.xlsx]

## Sheet: Core-genome
MICFAM_Id	NbOrganismsFAM	Organism	GO_id	Label	Type	Evidence	Gene	Product	ECnumber	Mutation	ProductType	Localization	Roles	BioProcess	PubmedID	AmigeneStatus	Class	CreationDate	Frame	Begin	End	Length
1	2	Pseudomonas Pseudomonas st1	67244522	PSST1_v1_40070	CDS	automatic/finished	gltL	glutamate/aspartate ABC transporter ATP binding subunit	7.4.2.1	no						no		2019-04-24	-2	726362	727096	735
1	2	Pseudomonas savastanoi pv. savastanoi PVFi1	95316003	HQ966_07210	CDS	automatic/finished		amino acid ABC transporter ATP-binding protein		no						COMMON		2022-04-15	-2	1588029	1588763	735
2	2	Pseudomonas Pseudomonas st1	67248347	PSST1_v1_480022	CDS	automatic/finished	rpsS	30S ribosomal subunit protein S19		no						no		2019-04-24	2	4642547	4642822	276
2	2	Pseudomonas savastanoi pv. savastanoi PVFi1	95315280	HQ966_03625	CDS	automatic/finished	rpsS	30S ribosomal protein S19		no						COMMON		2022-04-15	2	819932	820207	276
3	2	Pseudomonas Pseudomonas st1	67248341	PSST1_v1_480016	CDS	automatic/finished	tufA	translation elongation factor Tu 1		no						no		2019-04-24	3	4638417	4639610	1194
3	2	Pseudomonas savastanoi pv. savastanoi PVFi1	95315274	HQ966_03595	CDS	automatic/finished	tuf	elongation factor Tu		no						COMMON		2022-04-15	3	815802	816995	1194
4	2	Pseudomonas Pseudomonas st1	67248874	PSST1_v1_630021	CDS	automatic/finished	atpD	ATP synthase F1 complex subunit beta	7.1.2.2	no						no		2019-04-24	3	5162211	5163590	1380
4	2	Pseudomonas savastanoi pv. savastanoi PVFi1	95320157	HQ966_27785	CDS	automatic/finished	atpD	F0F1 ATP synthase subunit beta		no						COMMON		2022-04-15	-2	6154626	6156005	1380
5	2	Pseudomonas Pseudomonas st1	67248741	PSST1_v1_580032	CDS	automatic/finished	rpmG	50S ribosomal subunit protein L33		no						no		2019-04-24	3	5015913	5016068	156
5	2	Pseudomonas savastanoi pv. savastanoi PVFi1	95314779	HQ966_01150	CDS	automatic/finished	rpmG	50S ribosomal protein L33		no						COMMON		2022-04-15	2	247769	247924	156
6	2	Pseudomonas Pseudomonas st1	67248338	PSST1_v1_480013	CDS	automatic/finished	rpsL	30S ribosomal subunit protein S12		no						no		2019-04-24	3	4635285	4635656	372
6	2	Pseudomonas savastanoi pv. savastanoi PVFi1	95315271	HQ966_03580	CDS	automatic/finished	rpsL	30S ribosomal protein S12		no						COMMON		2022-04-15	3	812670	813041	372
10	2	Pseudomonas Pseudomonas st1	67248416	PSST1_v1_500004	CDS	automatic/finished		AcrB/AcrD/AcrF family protein		no						no		2019-04-24	3	4702527	4705616	3090
10	2	Pseudomonas savastanoi pv. savastanoi PVFi1	95319466	HQ966_24370	CDS	automatic/finished		efflux RND transporter permease subunit		no						COMMON		2022-04-15	3	5387247	5390336	3090
13	2	Pseudomonas Pseudomonas st1	67249232	PSST1_v1_810009	CDS	automatic/finished	sfnG	FMNH(2)-dependent dimethylsulfone monooxygenase	1.14.14.35	no						no		2019-04-24	-3	5520604	5521704	1101
13	2	Pseudomonas savastanoi pv. savastanoi PVFi1	95317691	HQ966_15580	CDS	automatic/finished	sfnG	dimethyl sulfone monooxygenase SfnG		no						COMMON		2022-04-15	-2	3417039	3418139	1101
19	2	Pseudomonas Pseudomonas st1	67245868	PSST1_v1_120099	CDS	automatic/finished	ilvD	dihydroxy-acid dehydratase	4.2.1.9	no						no		2019-04-24	2	2116655	2118502	1848
19	2	Pseudomonas savastanoi pv. savastanoi PVFi1	95315028	HQ966_02380	CDS	automatic/finished	ilvD	dihydroxy-acid dehydratase	4.2.1.9	no						COMMON		2022-04-15	3	522792	524639	1848
21	2	Pseudomonas Pseudomonas st1	67248468	PSST1_v1_510018	CDS	automatic/finished	acnM	Aconitate hydratase A	4.2.1.3, 4.2.1.99	no						no		2019-04-24	-2	4759319	4761907	2589
21	2	Pseudomonas savastanoi pv. savastanoi PVFi1	95317820	HQ966_16225	CDS	automatic/finished	acnD	Fe/S-dependent 2-methylisocitrate dehydratase AcnD	4.2.1.99	no						COMMON		2022-04-15	-2	3560394	3562982	2589
28	2	Pseudomonas Pseudomonas st1	67249114	PSST1_v1_740013	CDS	automatic/finished	ureA	Urease subunit gamma	3.5.1.5	no						no		2019-04-24	-3	5404438	5404740	303
28	2	Pseudomonas savastanoi pv. savastanoi PVFi1	95315408	HQ966_04250	CDS	automatic/finished	ureA	urease subunit gamma	3.5.1.5	no						COMMON		2022-04-15	-1	934150	934452	303
29	2	Pseudomonas Pseudomonas st1	67249195	PSST1_v1_790002	CDS	automatic/finished		Glutaryl-CoA dehydrogenase	1.3.8.6	no						no		2019-04-24	-3	5480740	5481921	1182
29	2	Pseudomonas savastanoi pv. savastanoi PVFi1	95320020	HQ966_27095	CDS	automatic/finished		acyl-CoA dehydrogenase		no						COMMON		2022-04-15	-1	5999611	6000792	1182
30	2	Pseudomonas Pseudomonas st1	67249198	PSST1_v1_790005	CDS	automatic/finished		NAD(P) transhydrogenase alpha subunit	1.6.1.2	no						no		2019-04-24	3	5484279	5484602	324
30	2	Pseudomonas savastanoi pv. savastanoi PVFi1	95320023	HQ966_27110	CDS	automatic/finished		NAD(P) transhydrogenase subunit alpha		no						COMMON		2022-04-15	3	6003411	6003734	324
31	2	Pseudomonas Pseudomonas st1	67248353	PSST1_v1_480028	CDS	automatic/finished	rplN	50S ribosomal subunit protein L14		no						no		2019-04-24	1	4644778	4645146	369
31	2	Pseudomonas savastanoi pv. savastanoi PVFi1	95315286	HQ966_03655	CDS	automatic/finished	rplN	50S ribosomal protein L14		no						COMMON		2022-04-15	1	822163	822531	369
33	2	Pseudomonas Pseudomonas st1	67244551	PSST1_v1_40099	CDS	automatic/finished	dcd	dCTP deaminase	3.5.4.13	no						no		2019-04-24	1	755644	756210	567
33	2	Pseudomonas savastanoi pv. savastanoi PVFi1	95316031	HQ966_07350	CDS	automatic/finished	dcd	dCTP deaminase	3.5.4.13	no						COMMON		2022-04-15	3	1617321	1617887	567
34	2	Pseudomonas Pseudomonas st1	67248256	PSST1_v1_460016	CDS	automatic/finished	iscU	scaffold protein for iron-sulfur cluster assembly		no						no		2019-04-24	2	4550165	4550551	387
34	2	Pseudomonas savastanoi pv. savastanoi PVFi1	95318870	HQ966_21430	CDS	automatic/finished	iscU	Fe-S cluster assembly scaffold IscU		no						COMMON		2022-04-15	-2	4727532	4727918	387
38	2	Pseudomonas Pseudomonas st1	67245403	PSST1_v1_90063	CDS	automatic/finished	hfq	RNA-binding protein Hfq		no						no		2019-04-24	-1	1616895	1617155	261
38	2	Pseudomonas savastanoi pv. savastanoi PVFi1	95315138	HQ966_02925	CDS	automatic/finished	hfq	RNA chaperone Hfq		no						COMMON		2022-04-15	1	668527	668787	261
39	2	Pseudomonas Pseudomonas st1	67248405	PSST1_v1_490031	CDS	automatic/finished	cbiD	Cobalt-precorrin-5B C(1)-methyltransferase	2.1.1.195	no						no		2019-04-24	3	4692654	4693766	1113
39	2	Pseudomonas savastanoi pv. savastanoi PVFi1	95315423	HQ966_04325	CDS	automatic/finished		cobalt-precorrin-5B (C(1))-methyltransferase	2.1.1.195	no						COMMON		2022-04-15	-3	950723	951835	1113
40	2	Pseudomonas Pseudomonas st1	67248402	PSST1_v1_490028	CDS	automatic/finished	cobH	Precorrin-8X methylmutase	5.4.99.61	no						no		2019-04-24	-1	4689363	4689989	627
40	2	Pseudomonas savastanoi pv. savastanoi PVFi1	95315426	HQ966_04340	CDS	automatic/finished		precorrin-8X methylmutase	5.4.99.61	no						COMMON		2022-04-15	2	954500	955126	627
41	2	Pseudomonas Pseudomonas st1	67248401	PSST1_v1_490027	CDS	automatic/finished	cobI	Precorrin-2 C(20)-methyltransferase	2.1.1.130	no						no		2019-04-24	-3	4688632	4689366	735
41	2	Pseudomonas savastanoi pv. savastanoi PVFi1	95315427	HQ966_04345	CDS	automatic/finished		precorrin-2 C(20)-methyltransferase	2.1.1.130	no						COMMON		2022-04-15	1	955126	955857	732
42	2	Pseudomonas Pseudomonas st1	67247368	PSST1_v1_290043	CDS	automatic/finished		Alkyl hydroperoxide reductase subunit C-like protein		no						no		2019-04-24	2	3652619	3653257	639
42	2	Pseudomonas savastanoi pv. savastanoi PVFi1	95319883	HQ966_26415	CDS	automatic/finished		peroxiredoxin		no						COMMON		2022-04-15	-2	5848047	5848685	639
43	2	Pseudomonas Pseudomonas st1	67248829	PSST1_v1_620005	CDS	automatic/finished	rpsU	30S ribosomal subunit protein S21		no						no		2019-04-24	-3	5116024	5116239	216
43	2	Pseudomonas savastanoi pv. savastanoi PVFi1	95319592	HQ966_24990	CDS	automatic/finished	rpsU	30S ribosomal protein S21		no						COMMON		2022-04-15	1	5517364	5517579	216
45	2	Pseudomonas Pseudomonas st1	67244550	PSST1_v1_40098	CDS	automatic/finished	cspA	cold shock protein CspA		no						no		2019-04-24	-1	755115	755324	210
45	2	Pseudomonas Pseudomonas st1	67245156	PSST1_v1_70167	CDS	automatic/finished	cspC	stress protein, member of the CspA family		no						no		2019-04-24	2	1370495	1370707	213
45	2	Pseudomonas Pseudomonas st1	67246386	PSST1_v1_160124	CDS	automatic/finished	cspA	cold shock protein CspA		no						no		2019-04-24	-3	2632138	2632350	213
45	2	Pseudomonas savastanoi pv. savastanoi PVFi1	95316030	HQ966_07345	CDS	automatic/finished		cold-shock protein		no						COMMON		2022-04-15	-3	1616792	1617001	210
45	2	Pseudomonas savastanoi pv. savastanoi PVFi1	95317230	HQ966_13285	CDS	automatic/finished		cold-shock protein		no						COMMON		2022-04-15	1	2918404	2918616	213
45	2	Pseudomonas savastanoi pv. savastanoi PVFi1	95319030	HQ966_22225	CDS	automatic/finished		cold-shock protein		no						COMMON		2022-04-15	3	4905795	4906007	213
46	2	Pseudomonas Pseudomonas st1	67244708	PSST1_v1_50078	CDS	automatic/finished	groL	chaperonin GroEL		no						no		2019-04-24	2	912443	914086	1644
46	2	Pseudomonas savastanoi pv. savastanoi PVFi1	95315837	HQ966_06380	CDS	automatic/finished	groL	chaperonin GroEL		no						COMMON		2022-04-15	1	1404028	1405671	1644
47	2	Pseudomonas Pseudomonas st1	67244664	PSST1_v1_50034	CDS	automatic/finished	rplM	50S ribosomal subunit protein L13		no						no		2019-04-24	1	869266	869694	429
47	2	Pseudomonas savastanoi pv. savastanoi PVFi1	95315794	HQ966_06165	CDS	automatic/finished	rplM	50S ribosomal protein L13		no						COMMON		2022-04-15	3	1360851	1361279	429
48	2	Pseudomonas Pseudomonas st1	67248366	PSST1_v1_480041	CDS	automatic/finished	rpsK	30S ribosomal subunit protein S11		no						no		2019-04-24	2	4650983	4651372	390
48	2	Pseudomonas savastanoi pv. savastanoi PVFi1	95315299	HQ966_03720	CDS	automatic/finished	rpsK	30S ribosomal protein S11		no						COMMON		2022-04-15	2	828368	828757	390
49	2	Pseudomonas Pseudomonas st1	67245937	PSST1_v1_130035	CDS	automatic/finished	infA	translation initiation factor IF-1		no						no		2019-04-24	-2	2190707	2190925	219
49	2	Pseudomonas savastanoi pv. savastanoi PVFi1	95316714	HQ966_10730	CDS	automatic/finished	infA	translation initiation factor IF-1		no						COMMON		2022-04-15	-2	2355852	2356070	219
50	2	Pseudomonas Pseudomonas st1	67248350	PSST1_v1_480025	CDS	automatic/finished	rplP	50S ribosomal subunit protein L16		no						no		2019-04-24	1	4643881	4644294	414
50	2	Pseudomonas savastanoi pv. savastanoi PVFi1	95315283	HQ966_03640	CDS	automatic/finished	rplP	50S ribosomal protein L16		no						COMMON		2022-04-15	1	821266	821679	414
51	2	Pseudomonas Pseudomonas st1	67248342	PSST1_v1_480017	CDS	automatic/finished	rpsJ	30S ribosomal subunit protein S10		no						no		2019-04-24	3	4639752	4640063	312
51	2	Pseudomonas savastanoi pv. savastanoi PVFi1	95315275	HQ966_03600	CDS	automatic/finished	rpsJ	30S ribosomal protein S10		no						COMMON		2022-04-15	3	817137	817448	312
52	2	Pseudomonas Pseudomonas st1	67248331	PSST1_v1_480006	CDS	automatic/finished	rplK	50S ribosomal subunit protein L11		no						no		2019-04-24	3	4624254	4624685	432
52	2	Pseudomonas savastanoi pv. savastanoi PVFi1	95315265	HQ966_03550	CDS	automatic/finished	rplK	50S ribosomal protein L11		no						COMMON		2022-04-15	3	801639	802070	432
53	2	Pseudomonas Pseudomonas st1	67248740	PSST1_v1_580031	CDS	automatic/finished	rpmB	50S ribosomal subunit protein L28		no						no		2019-04-24	1	5015668	5015901	234
53	2	Pseudomonas savastanoi pv. savastanoi PVFi1	95314778	HQ966_01145	CDS	automatic/finished	rpmB	50S ribosomal protein L28		no						COMMON		2022-04-15	3	247524	247757	234
55	2	Pseudomonas Pseudomonas st1	67244211	PSST1_v1_20093	CDS	automatic/finished	acdS	1-aminocyclopropane-1-carboxylate deaminase	3.5.99.7	no						no		2019-04-24	3	343047	344063	1017
55	2	Pseudomonas savastanoi pv. savastanoi PVFi1	95318158	HQ966_17900	CDS	automatic/finished		1-aminocyclopropane-1-carboxylate deaminase	3.5.99.7	no						COMMON		2022-04-15	3	3941550	3942566	1017
141	2	Pseudomonas Pseudomonas st1	67247472	PSST1_v1_310010	CDS	automatic/finished		Putative exported protein		no						no	3 : Putative function from multiple computational evidences	2019-04-24	-1	3757743	3757907	165
141	2	Pseudomonas savastanoi pv. savastanoi PVFi1	95314816	HQ966_01330	CDS	automatic/finished		DUF1328 domain-containing protein		no						COMMON		2022-04-15	-3	286346	286510	165
197	2	Pseudomonas Pseudomonas st1	67249085	PSST1_v1_730003	CDS	automatic/finished		Alkanesulfonates ABC transporter ATP-binding protein / Sulfonate ABC transporter, ATP-binding subunit SsuB		no						no		2019-04-24	-2	5378180	5379061	882
197	2	Pseudomonas savastanoi pv. savastanoi PVFi1	95314889	HQ966_01690	CDS	automatic/finished		ABC transporter ATP-binding protein		no						COMMON		2022-04-15	2	362939	363754	816
198	2	Pseudomonas Pseudomonas st1	67249084	PSST1_v1_730002	CDS	automatic/finished		Taurine transport system permease protein tauC		no						no		2019-04-24	-3	5377222	5378088	867
198	2	Pseudomonas savastanoi pv. savastanoi PVFi1	95314890	HQ966_01695	CDS	automatic/finished		ABC transporter permease		no						COMMON		2022-04-15	3	363846	364712	867
203	2	Pseudomonas Pseudomonas st1	67245954	PSST1_v1_130052	CDS	automatic/finished	citH	Citrate-proton symporter		no						no		2019-04-24	3	2204232	2205533	1302
203	2	Pseudomonas savastanoi pv. savastanoi PVFi1	95316730	HQ966_10810	CDS	automatic/finished		MFS transporter		no						COMMON		2022-04-15	1	2369377	2370591	1215
248	2	Pseudomonas Pseudomonas st1	67247560	PSST1_v1_320040	CDS	automatic/finished	xylF	xylose ABC transporter periplasmic binding protein	7.5.2.-	no						no		2019-04-24	1	3846244	3847245	1002
248	2	Pseudomonas savastanoi pv. savastanoi PVFi1	95317025	HQ966_12280	CDS	automatic/finished	xylF	D-xylose ABC transporter substrate-binding protein		no						COMMON		2022-04-15	-3	2706992	2707993	1002
361	2	Pseudomonas Pseudomonas st1	67243981	PSST1_v1_10130	CDS	automatic/finished	ohr	Organic hydroperoxide resistance protein		no						no		2019-04-24	1	129046	129465	420
361	2	Pseudomonas savastanoi pv. savastanoi PVFi1	95318526	HQ966_19745	CDS	automatic/finished		organic hydroperoxide resistance protein		no						COMMON		2022-04-15	3	4355541	4355960	420
443	2	Pseudomonas Pseudomonas st1	67243896	PSST1_v1_10045	CDS	automatic/finished	acnB	Aconitate hydratase B	4.2.1.3, 4.2.1.99	no						no		2019-04-24	1	41098	43746	2649
443	2	Pseudomonas savastanoi pv. savastanoi PVFi1	95318446	HQ966_19345	CDS	automatic/finished	acnB	bifunctional aconitate hydratase 2/2-methylisocitrate dehydratase	4.2.1.3	no						COMMON		2022-04-15	1	4267324	4269924	2601
663	2	Pseudomonas Pseudomonas st1	67248934	PSST1_v1_660012	CDS	automatic/finished	namA	NADPH dehydrogenase	1.6.99.1	no						no		2019-04-24	1	5236174	5237265	1092
663	2	Pseudomonas savastanoi pv. savastanoi PVFi1	95317787	HQ966_16060	CDS	automatic/finished		NADH:flavin oxidoreductase/NADH oxidase		no						COMMON		2022-04-15	-1	3522460	3523551	1092
775	2	Pseudomonas Pseudomonas st1	67244876	PSST1_v1_60064	CDS	automatic/finished	ahpC	alkyl hydroperoxide reductase, AhpC component	1.8.1.-	no						no		2019-04-24	-1	1087185	1087748	564
775	2	Pseudomonas savastanoi pv. savastanoi PVFi1	95316954	HQ966_11925	CDS	automatic/finished	ahpC	peroxiredoxin		no						COMMON		2022-04-15	2	2621900	2622463	564
803	2	Pseudomonas Pseudomonas st1	67248450	PSST1_v1_500038	CDS	automatic/finished	mmsA	Methylmalonate-semialdehyde dehydrogenase [acylating]	1.2.1.27	no						no		2019-04-24	-2	4737464	4738990	1527
803	2	Pseudomonas savastanoi pv. savastanoi PVFi1	95319499	HQ966_24535	CDS	automatic/finished		CoA-acylating methylmalonate-semialdehyde dehydrogenase		no						COMMON		2022-04-15	-3	5422184	5423710	1527
838	2	Pseudomonas Pseudomonas st1	67246526	PSST1_v1_180022	CDS	automatic/finished	gmd	GDP-mannose 4,6-dehydratase	4.2.1.47	no						no		2019-04-24	1	2776927	2777973	1047
838	2	Pseudomonas savastanoi pv. savastanoi PVFi1	95319280	HQ966_23450	CDS	automatic/finished	gmd	GDP-mannose 4,6-dehydratase	4.2.1.47	no						COMMON		2022-04-15	-1	5171056	5172102	1047
855	2	Pseudomonas Pseudomonas st1	67244391	PSST1_v1_30091	CDS	automatic/finished	leuC	3-isopropylmalate dehydratase subunit LeuC	4.2.1.33	no						no		2019-04-24	2	587573	588997	1425
855	2	Pseudomonas savastanoi pv. savastanoi PVFi1	95317926	HQ966_16740	CDS	automatic/finished	leuC	3-isopropylmalate dehydratase large subunit	4.2.1.33	no						COMMON		2022-04-15	-2	3677922	3679346	1425
890	2	Pseudomonas Pseudomonas st1	67248827	PSST1_v1_620003	CDS	automatic/finished	rpoD	RNA polymerase, sigma 70 (sigma D) factor		no						no		2019-04-24	-3	5111641	5113491	1851
890	2	Pseudomonas savastanoi pv. savastanoi PVFi1	95319594	HQ966_25000	CDS	automatic/finished	rpoD	RNA polymerase sigma factor RpoD		no						COMMON		2022-04-15	1	5520112	5521962	1851
983	2	Pseudomonas Pseudomonas st1	67245551	PSST1_v1_100074	CDS	automatic/finished		Muconolactone isomerase	5.3.3.4	no						no		2019-04-24	-3	1781356	1781721	366
983	2	Pseudomonas savastanoi pv. savastanoi PVFi1	95316502	HQ966_09685	CDS	automatic/finished	catC	muconolactone Delta-isomerase	5.3.3.4	no						COMMON		2022-04-15	2	2120705	2120995	291
1034	2	Pseudomonas Pseudomonas st1	67247126	PSST1_v1_260002	CDS	automatic/finished		Histone acetyltransferase HPA2 and related acetyltransferases		no						no		2019-04-24	3	3414819	3415394	576
1034	2	Pseudomonas savastanoi pv. savastanoi PVFi1	95317623	HQ966_15240	CDS	automatic/finished		GNAT family N-acetyltransferase		no						COMMON		2022-04-15	2	3338789	3339364	576
1117	2	Pseudomonas Pseudomonas st1	67244210	PSST1_v1_20092	CDS	automatic/finished	lrp	Leucine-responsive regulatory protein		no						no		2019-04-24	-2	342353	342871	519
1117	2	Pseudomonas savastanoi pv. savastanoi PVFi1	95318157	HQ966_17895	CDS	automatic/finished		Lrp/AsnC family transcriptional regulator		no						COMMON		2022-04-15	-3	3940856	3941362	507
1183	2	Pseudomonas Pseudomonas st1	67246868	PSST1_v1_220047	fCDS	automatic/finished	dmlA	fragment of D-malate/3-isopropylmalate dehydrogenase (decarboxylating) (part 2)	1.1.1.83, 1.1.1.85, 1.1.1.93	pseudo						no		2019-04-24	-2	3149177	3149425	249
1183	2	Pseudomonas Pseudomonas st1	67246869	PSST1_v1_220048	fCDS	automatic/finished	dmlA	fragment of D-malate/3-isopropylmalate dehydrogenase (decarboxylating) (part 1)	1.1.1.83, 1.1.1.85, 1.1.1.93	pseudo						no		2019-04-24	-3	3149368	3150270	903
1183	2	Pseudomonas savastanoi pv. savastanoi PVFi1	95317530	HQ966_14775	fCDS	automatic/finished		tartrate dehydrogenase		pseudo						COMMON		2022-04-15	3	3232245	3233132	888
1183	2	Pseudomonas savastanoi pv. savastanoi PVFi1	95320308	HQ966_14775	fCDS	automatic/finished		tartrate dehydrogenase		pseudo						COMMON		2022-04-15	2	3232964	3233323	360
1184	2	Pseudomonas Pseudomonas st1	67246692	PSST1_v1_200036	CDS	automatic/finished		50S ribosomal protein L21		no						no		2019-04-24	3	2969250	2969723	474
1184	2	Pseudomonas savastanoi pv. savastanoi PVFi1	95316385	HQ966_09100	CDS	automatic/finished		nuclear transport factor 2 family protein		no						COMMON		2022-04-15	1	1993912	1994385	474
1225	2	Pseudomonas Pseudomonas st1	67243916	PSST1_v1_10065	CDS	automatic/finished	araC	L-arabonate dehydratase	4.2.1.25	no						no		2019-04-24	3	67878	69620	1743
1225	2	Pseudomonas savastanoi pv. savastanoi PVFi1	95318464	HQ966_19435	CDS	automatic/finished		dihydroxy-acid dehydratase		no						COMMON		2022-04-15	3	4294056	4295798	1743
1232	2	Pseudomonas Pseudomonas st1	67247196	PSST1_v1_270003	CDS	automatic/finished		Hydroxycinnamoyl-CoA hydratase-lyase	4.1.2.61	no						no		2019-04-24	3	3483999	3484829	831
1232	2	Pseudomonas savastanoi pv. savastanoi PVFi1	95317203	HQ966_13150	CDS	automatic/finished		p-hydroxycinnamoyl CoA hydratase/lyase	4.2.1.101	no						COMMON		2022-04-15	-2	2895783	2896613	831
1245	2	Pseudomonas Pseudomonas st1	67248760	PSST1_v1_590017	CDS	automatic/finished		conserved protein of unknown function		no	u : unknown	1 : Unknown				no	4 : Unknown function but conserved in other organisms	2019-04-24	2	5036144	5036341	198
1245	2	Pseudomonas savastanoi pv. savastanoi PVFi1	95315613	HQ966_05265	CDS	automatic/finished		YbdD/YjiX family protein		no						COMMON		2022-04-15	2	1157633	1157830	198
1272	2	Pseudomonas Pseudomonas st1	67248605	PSST1_v1_550003	CDS	automatic/finished		Ureidoglycolate lyase	4.3.2.3	no						no		2019-04-24	1	4888045	4888893	849
1272	2	Pseudomonas savastanoi pv. savastanoi PVFi1	95315356	HQ966_03995	CDS	automatic/finished		ureidoglycolate lyase	4.3.2.3	no						COMMON		2022-04-15	3	890853	891701	849
1275	2	Pseudomonas Pseudomonas st1	67248467	PSST1_v1_510017	CDS	automatic/finished	prpF	2-methyl-aconitate isomerase	5.3.3.-	no						no		2019-04-24	-1	4758003	4759184	1182
1275	2	Pseudomonas savastanoi pv. savastanoi PVFi1	95317819	HQ966_16220	CDS	automatic/finished	prpF	2-methylaconitate cis-trans isomerase PrpF		no						COMMON		2022-04-15	-1	3559078	3560259	1182
1365	2	Pseudomonas Pseudomonas st1	67247021	PSST1_v1_240034	CDS	automatic/finished		putative 5-dehydro-4-deoxyglucarate dehydratase	4.2.1.41	no						no	3 : Putative function from multiple computational evidences	2019-04-24	-2	3296876	3297787	912
1365	2	Pseudomonas savastanoi pv. savastanoi PVFi1	95315666	HQ966_05525	CDS	automatic/finished	kdgD	5-dehydro-4-deoxyglucarate dehydratase	4.2.1.41	no						COMMON		2022-04-15	2	1222946	1223857	912
1417	2	Pseudomonas Pseudomonas st1	67247243	PSST1_v1_270050	CDS	automatic/finished	vanA	Vanillate O-demethylase oxygenase subunit	1.14.13.82	no						no		2019-04-24	-1	3529398	3530462	1065
1417	2	Pseudomonas savastanoi pv. savastanoi PVFi1	95317159	HQ966_12930	CDS	automatic/finished		aromatic ring-hydroxylating dioxygenase subunit alpha		no						COMMON		2022-04-15	2	2850140	2851204	1065
1420	2	Pseudomonas Pseudomonas st1	67246633	PSST1_v1_190044	CDS	automatic/finished	mmgC	Acyl-CoA dehydrogenase	1.3.99.-	no						no		2019-04-24	-1	2895969	2897132	1164
1420	2	Pseudomonas savastanoi pv. savastanoi PVFi1	95317452	HQ966_14390	CDS	automatic/finished		isovaleryl-CoA dehydrogenase		no						COMMON		2022-04-15	3	3146913	3148076	1164
1472	2	Pseudomonas Pseudomonas st1	67245713	PSST1_v1_110086	CDS	automatic/finished	betA	choline dehydrogenase	1.1.99.1	no						no		2019-04-24	-3	1945051	1946757	1707
1472	2	Pseudomonas savastanoi pv. savastanoi PVFi1	95319726	HQ966_25650	CDS	automatic/finished	betA	choline dehydrogenase	1.1.99.1	no						COMMON		2022-04-15	-2	5662155	5663861	1707
1475	2	Pseudomonas Pseudomonas st1	67245700	PSST1_v1_110073	CDS	automatic/finished	fdhA	Glutathione-independent formaldehyde dehydrogenase	1.2.1.46, 1.2.98.1	no						no		2019-04-24	2	1934942	1936141	1200
1475	2	Pseudomonas savastanoi pv. savastanoi PVFi1	95319715	HQ966_25595	CDS	automatic/finished	fdhA	formaldehyde dehydrogenase, glutathione-independent	1.2.1.46	no						COMMON		2022-04-15	1	5652046	5653245	1200
1687	2	Pseudomonas Pseudomonas st1	67248838	PSST1_v1_620014	CDS	automatic/finished	yeaG	protein kinase YeaG	2.7.11.1, 2.7.11.12, 2.7.11.13, 2.7.11.17, 2.7.11.21, 2.7.11.22	no						no		2019-04-24	-3	5123380	5125302	1923
1687	2	Pseudomonas savastanoi pv. savastanoi PVFi1	95319584	HQ966_24950	CDS	automatic/finished		PrkA family serine protein kinase		no						COMMON		2022-04-15	3	5508294	5510216	1923
1691	2	Pseudomonas Pseudomonas st1	67246379	PSST1_v1_160117	CDS	automatic/finished		Ribose ABC transport system, permease protein RbsC (TC 3.A.1.2.1)		no						no		2019-04-24	1	2626789	2627781	993
1691	2	Pseudomonas savastanoi pv. savastanoi PVFi1	95317237	HQ966_13320	CDS	automatic/finished		ABC transporter permease		no						COMMON		2022-04-15	-1	2922973	2923965	993
1693	2	Pseudomonas Pseudomonas st1	67246377	PSST1_v1_160115	CDS	automatic/finished		Ribose ABC transport system, periplasmic ribose-binding protein RbsB (TC 3.A.1.2.1)		no						no		2019-04-24	1	2624215	2625174	960
1693	2	Pseudomonas savastanoi pv. savastanoi PVFi1	95317239	HQ966_13330	CDS	automatic/finished		sugar ABC transporter substrate-binding protein		no						COMMON		2022-04-15	-1	2925580	2926539	960
1716	2	Pseudomonas Pseudomonas st1	67247372	PSST1_v1_290047	CDS	automatic/finished	mopII	Molybdenum-pterin-binding protein 2		no						no		2019-04-24	3	3656445	3656660	216
1716	2	Pseudomonas savastanoi pv. savastanoi PVFi1	95319879	HQ966_26395	CDS	automatic/finished		TOBE domain-containing protein		no						COMMON		2022-04-15	-3	5844644	5844859	216
1781	2	Pseudomonas Pseudomonas st1	67246395	PSST1_v1_160133	CDS	automatic/finished	ihfA	integration host factor subunit alpha		no						no		2019-04-24	3	2639958	2640260	303
1781	2	Pseudomonas savastanoi pv. savastanoi PVFi1	95317222	HQ966_13245	CDS	automatic/finished	ihfA	integration host factor subunit alpha		no						COMMON		2022-04-15	-3	2910494	2910796	303
1784	2	Pseudomonas Pseudomonas st1	67246392	PSST1_v1_160130	CDS	automatic/finished	rplT	50S ribosomal subunit protein L20		no						no		2019-04-24	3	2636070	2636426	357
1784	2	Pseudomonas savastanoi pv. savastanoi PVFi1	95317225	HQ966_13260	CDS	automatic/finished	rplT	50S ribosomal protein L20		no						COMMON		2022-04-15	-3	2914328	2914684	357
1825	2	Pseudomonas Pseudomonas st1	67246213	PSST1_v1_150061	CDS	automatic/finished	bauC	Putative 3-oxopropanoate dehydrogenase	1.2.1.-	no						no	3 : Putative function from multiple computational evidences	2019-04-24	-1	2486919	2488421	1503
1825	2	Pseudomonas savastanoi pv. savastanoi PVFi1	95316619	HQ966_10260	CDS	automatic/finished		CoA-acylating methylmalonate-semialdehyde dehydrogenase		no						COMMON		2022-04-15	1	2247244	2248746	1503
1896	2	Pseudomonas Pseudomonas st1	67247087	PSST1_v1_250025	CDS	automatic/finished	carB	carbamoyl phosphate synthetase subunit beta	6.3.5.5	no						no		2019-04-24	3	3366936	3370157	3222
1896	2	Pseudomonas savastanoi pv. savastanoi PVFi1	95315719	HQ966_05790	CDS	automatic/finished	carB	carbamoyl-phosphate synthase large subunit	6.3.5.5	no						COMMON		2022-04-15	1	1281448	1284669	3222
1916	2	Pseudomonas Pseudomonas st1	67245849	PSST1_v1_120080	CDS	automatic/finished		Malonate transporter, MadM subunit		no						no		2019-04-24	1	2094736	2095500	765
1916	2	Pseudomonas savastanoi pv. savastanoi PVFi1	95315009	HQ966_02285	CDS	automatic/finished	madM	malonate transporter subunit MadM		no						COMMON		2022-04-15	2	500873	501637	765
1941	2	Pseudomonas Pseudomonas st1	67245433	PSST1_v1_90093	CDS	automatic/finished	thiC	phosphomethylpyrimidine synthase	4.1.99.17	no						no		2019-04-24	-3	1650742	1652631	1890
1941	2	Pseudomonas savastanoi pv. savastanoi PVFi1	95315109	HQ966_02780	CDS	automatic/finished	thiC	phosphomethylpyrimidine synthase ThiC	4.1.99.17	no						COMMON		2022-04-15	3	633060	634949	1890
1986	2	Pseudomonas Pseudomonas st1	67246009	PSST1_v1_130107	CDS	automatic/finished	gudD	D-glucarate dehydratase	4.2.1.40, 5.1.2.-	no						no		2019-04-24	-1	2264070	2265422	1353
1986	2	Pseudomonas savastanoi pv. savastanoi PVFi1	95316781	HQ966_11065	CDS	automatic/finished	gudD	glucarate dehydratase	4.2.1.40	no						COMMON		2022-04-15	-3	2429225	2430577	1353
2037	2	Pseudomonas Pseudomonas st1	67247420	PSST1_v1_300026	CDS	automatic/finished	acpP	acyl carrier protein		no						no		2019-04-24	-1	3705441	3705677	237
2037	2	Pseudomonas savastanoi pv. savastanoi PVFi1	95318268	HQ966_18455	CDS	automatic/finished	acpP	acyl carrier protein		no						COMMON		2022-04-15	-1	4088761	4088997	237
2042	2	Pseudomonas Pseudomonas st1	67247424	PSST1_v1_300030	CDS	automatic/finished	rpmF	50S ribosomal subunit protein L32		no						no		2019-04-24	-2	3708710	3708892	183
2042	2	Pseudomonas savastanoi pv. savastanoi PVFi1	95318272	HQ966_18475	CDS	automatic/finished	rpmF	50S ribosomal protein L32		no						COMMON		2022-04-15	-2	4092030	4092212	183
2061	2	Pseudomonas Pseudomonas st1	67247580	PSST1_v1_330002	CDS	automatic/finished	fdxA	Ferredoxin 1		no						no		2019-04-24	-3	3868423	3868746	324
2061	2	Pseudomonas savastanoi pv. savastanoi PVFi1	95316112	HQ966_07740	CDS	automatic/finished		ferredoxin family protein		no						COMMON		2022-04-15	-1	1712590	1712913	324
2083	2	Pseudomonas Pseudomonas st1	67246054	PSST1_v1_140024	CDS	automatic/finished	rplS	50S ribosomal subunit protein L19		no						no		2019-04-24	2	2314898	2315248	351
2083	2	Pseudomonas savastanoi pv. savastanoi PVFi1	95318810	HQ966_21135	CDS	automatic/finished	rplS	50S ribosomal protein L19		no						COMMON		2022-04-15	-1	4664599	4664949	351
2092	2	Pseudomonas Pseudomonas st1	67244405	PSST1_v1_30105	CDS	automatic/finished	etfA	Electron transfer flavoprotein subunit alpha		no						no		2019-04-24	1	602695	603624	930
2092	2	Pseudomonas savastanoi pv. savastanoi PVFi1	95317913	HQ966_16675	CDS	automatic/finished		FAD-binding protein		no						COMMON		2022-04-15	-1	3663295	3664224	930
2160	2	Pseudomonas Pseudomonas st1	67247460	PSST1_v1_300066	CDS	automatic/finished	minD	Z-ring positioning protein MinD		no						no		2019-04-24	3	3743532	3744344	813
2160	2	Pseudomonas savastanoi pv. savastanoi PVFi1	95318305	HQ966_18640	CDS	automatic/finished	minD	septum site-determining protein MinD		no						COMMON		2022-04-15	1	4126864	4127676	813
2168	2	Pseudomonas Pseudomonas st1	67245247	PSST1_v1_80083	CDS	automatic/finished	trxB	thioredoxin reductase	1.8.1.9	no						no		2019-04-24	-3	1457827	1458789	963
2168	2	Pseudomonas savastanoi pv. savastanoi PVFi1	95319115	HQ966_22645	CDS	automatic/finished	trxB	thioredoxin-disulfide reductase	1.8.1.9	no						COMMON		2022-04-15	-1	4994452	4995414	963
2210	2	Pseudomonas Pseudomonas st1	67249120	PSST1_v1_740019	CDS	automatic/finished		Urea ABC transporter, urea binding protein		no						no		2019-04-24	-1	5410506	5411771	1266
2210	2	Pseudomonas savastanoi pv. savastanoi PVFi1	95315414	HQ966_04280	CDS	automatic/finished	urtA	urea ABC transporter substrate-binding protein		no						COMMON		2022-04-15	-2	940218	941483	1266
2216	2	Pseudomonas Pseudomonas st1	67249111	PSST1_v1_740010	CDS	automatic/finished	ureB	Urease subunit beta	3.5.1.5	no						no		2019-04-24	-1	5403036	5403344	309
2216	2	Pseudomonas savastanoi pv. savastanoi PVFi1	95315405	HQ966_04235	CDS	automatic/finished		urease subunit beta	3.5.1.5	no						COMMON		2022-04-15	-2	932748	933056	309
2217	2	Pseudomonas Pseudomonas st1	67249108	PSST1_v1_740007	CDS	automatic/finished	ureC	Urease subunit alpha	3.5.1.5	no						no		2019-04-24	-2	5401004	5402704	1701
2217	2	Pseudomonas savastanoi pv. savastanoi PVFi1	95315404	HQ966_04230	CDS	automatic/finished	ureC	urease subunit alpha	3.5.1.5	no						COMMON		2022-04-15	-3	930716	932416	1701
2220	2	Pseudomonas Pseudomonas st1	67248630	PSST1_v1_550028	CDS	automatic/finished	ureG	Urease accessory protein UreG		no						no		2019-04-24	-2	4909433	4910050	618
2220	2	Pseudomonas savastanoi pv. savastanoi PVFi1	95315381	HQ966_04120	CDS	automatic/finished	ureG	urease accessory protein UreG		no						COMMON		2022-04-15	-2	912273	912890	618
2247	2	Pseudomonas Pseudomonas st1	67249211	PSST1_v1_790018	CDS	automatic/finished	rubA	Rubredoxin-1		no						no		2019-04-24	-1	5494227	5494394	168
2247	2	Pseudomonas savastanoi pv. savastanoi PVFi1	95320035	HQ966_27170	CDS	automatic/finished		rubredoxin		no						COMMON		2022-04-15	-3	6013637	6013804	168
2309	2	Pseudomonas Pseudomonas st1	67247083	PSST1_v1_250021	CDS	automatic/finished	dnaK	chaperone protein DnaK		no						no		2019-04-24	2	3361223	3363139	1917
2309	2	Pseudomonas savastanoi pv. savastanoi PVFi1	95315715	HQ966_05770	CDS	automatic/finished	dnaK	molecular chaperone DnaK		no						COMMON		2022-04-15	3	1275735	1277651	1917
2320	2	Pseudomonas Pseudomonas st1	67247122	PSST1_v1_250060	CDS	automatic/finished	tldD	metalloprotease TldD		no						no		2019-04-24	2	3410021	3411460	1440
2320	2	Pseudomonas savastanoi pv. savastanoi PVFi1	95315756	HQ966_05975	CDS	automatic/finished	tldD	metalloprotease TldD	3.4.24.-	no						COMMON		2022-04-15	3	1324533	1325972	1440
2331	2	Pseudomonas Pseudomonas st1	67247613	PSST1_v1_330035	CDS	automatic/finished		Non-specific DNA-binding protein Dps / Iron-binding ferritin-like antioxidant protein / Ferroxidase	1.16.3.1	no						no		2019-04-24	2	3900854	3901327	474
2331	2	Pseudomonas savastanoi pv. savastanoi PVFi1	95316142	HQ966_07890	CDS	automatic/finished		DNA starvation/stationary phase protection protein		no						COMMON		2022-04-15	3	1745025	1745498	474
2332	2	Pseudomonas Pseudomonas st1	67246994	PSST1_v1_240007	CDS	automatic/finished	katG	hydroperoxidase I	1.11.1.21	no						no		2019-04-24	2	3268481	3270751	2271
2332	2	Pseudomonas savastanoi pv. savastanoi PVFi1	95315691	HQ966_05650	CDS	automatic/finished	katG	catalase/peroxidase HPI	1.11.1.21	no						COMMON		2022-04-15	-3	1249982	1252252	2271
2365	2	Pseudomonas Pseudomonas st1	67247621	PSST1_v1_330043	CDS	automatic/finished	ruvB	Holliday junction branch migration complex subunit RuvB	3.1.22.4	no						no		2019-04-24	1	3906292	3907353	1062
2365	2	Pseudomonas savastanoi pv. savastanoi PVFi1	95316148	HQ966_07920	CDS	automatic/finished	ruvB	Holliday junction branch migration DNA helicase RuvB	3.6.4.12	no						COMMON		2022-04-15	2	1750463	1751524	1062
2371	2	Pseudomonas Pseudomonas st1	67248566	PSST1_v1_530041	CDS	automatic/finished	erpA	iron-sulfur cluster insertion protein ErpA		no						no		2019-04-24	2	4847336	4847686	351
2371	2	Pseudomonas savastanoi pv. savastanoi PVFi1	95319519	HQ966_24630	CDS	automatic/finished	erpA	iron-sulfur cluster insertion protein ErpA		no						COMMON		2022-04-15	-3	5450669	5451019	351
2452	2	Pseudomonas Pseudomonas st1	67248435	PSST1_v1_500023	CDS	automatic/finished	rpmA	50S ribosomal subunit protein L27		no						no		2019-04-24	-3	4724482	4724757	276
2452	2	Pseudomonas savastanoi pv. savastanoi PVFi1	95319485	HQ966_24465	CDS	automatic/finished	rpmA	50S ribosomal protein L27		no						COMMON		2022-04-15	-1	5409202	5409477	276
2494	2	Pseudomonas Pseudomonas st1	67249426	PSST1_v1_990003	CDS	automatic/finished	rpe	ribulose-phosphate 3-epimerase	5.1.3.1	no						no		2019-04-24	-3	5703781	5704455	675
2494	2	Pseudomonas savastanoi pv. savastanoi PVFi1	95319566	HQ966_24860	CDS	automatic/finished	rpe	ribulose-phosphate 3-epimerase	5.1.3.1	no						COMMON		2022-04-15	-2	5488476	5489150	675
2564	2	Pseudomonas Pseudomonas st1	67247352	PSST1_v1_290027	CDS	automatic/finished	hisF	imidazole glycerol phosphate synthase subunit HisF	4.3.2.10	no						no		2019-04-24	2	3638672	3639442	771
2564	2	Pseudomonas savastanoi pv. savastanoi PVFi1	95319897	HQ966_26485	CDS	automatic/finished	hisF	imidazole glycerol phosphate synthase subunit HisF		no						COMMON		2022-04-15	-2	5861862	5862632	771
2568	2	Pseudomonas Pseudomonas st1	67247348	PSST1_v1_290023	CDS	automatic/finished	hisB	Imidazoleglycerol-phosphate dehydratase	4.2.1.19	no						no		2019-04-24	2	3636311	3636904	594
2568	2	Pseudomonas savastanoi pv. savastanoi PVFi1	95319901	HQ966_26505	CDS	automatic/finished	hisB	imidazoleglycerol-phosphate dehydratase HisB	4.2.1.19	no						COMMON		2022-04-15	-2	5864400	5864993	594
2609	2	Pseudomonas Pseudomonas st1	67247504	PSST1_v1_310042	CDS	automatic/finished	hemB	Delta-aminolevulinic acid dehydratase	4.2.1.24	no						no		2019-04-24	1	3789508	3790518	1011
2609	2	Pseudomonas savastanoi pv. savastanoi PVFi1	95314846	HQ966_01480	CDS	automatic/finished	hemB	porphobilinogen synthase	4.2.1.24	no						COMMON		2022-04-15	3	318111	319121	1011
2612	2	Pseudomonas Pseudomonas st1	67248369	PSST1_v1_480044	CDS	automatic/finished	rplQ	50S ribosomal subunit protein L17		no						no		2019-04-24	2	4653077	4653463	387
2612	2	Pseudomonas savastanoi pv. savastanoi PVFi1	95315302	HQ966_03735	CDS	automatic/finished	rplQ	50S ribosomal protein L17		no						COMMON		2022-04-15	2	830462	830848	387
2614	2	Pseudomonas Pseudomonas st1	67248367	PSST1_v1_480042	CDS	automatic/finished	rpsD	30S ribosomal subunit protein S4		no						no		2019-04-24	2	4651391	4652011	621
2614	2	Pseudomonas savastanoi pv. savastanoi PVFi1	95315300	HQ966_03725	CDS	automatic/finished	rpsD	30S ribosomal protein S4		no						COMMON		2022-04-15	2	828776	829396	621
2615	2	Pseudomonas Pseudomonas st1	67248365	PSST1_v1_480040	CDS	automatic/finished	rpsM	30S ribosomal subunit protein S13		no						no		2019-04-24	2	4650596	4650952	357
2615	2	Pseudomonas savastanoi pv. savastanoi PVFi1	95315298	HQ966_03715	CDS	automatic/finished	rpsM	30S ribosomal protein S13		no						COMMON		2022-04-15	2	827981	828337	357
2618	2	Pseudomonas Pseudomonas st1	67248361	PSST1_v1_480036	CDS	automatic/finished	rpmD	50S ribosomal subunit protein L30		no						no		2019-04-24	3	4648371	4648547	177
2618	2	Pseudomonas savastanoi pv. savastanoi PVFi1	95315294	HQ966_03695	CDS	automatic/finished	rpmD	50S ribosomal protein L30		no						COMMON		2022-04-15	3	825756	825932	177
2624	2	Pseudomonas Pseudomonas st1	67248355	PSST1_v1_480030	CDS	automatic/finished	rplE	50S ribosomal subunit protein L5		no						no		2019-04-24	2	4645493	4646032	540
2624	2	Pseudomonas savastanoi pv. savastanoi PVFi1	95315288	HQ966_03665	CDS	automatic/finished	rplE	50S ribosomal protein L5		no						COMMON		2022-04-15	2	822878	823417	540
2630	2	Pseudomonas Pseudomonas st1	67248346	PSST1_v1_480021	CDS	automatic/finished	rplB	50S ribosomal subunit protein L2		no						no		2019-04-24	1	4641706	4642530	825
2630	2	Pseudomonas savastanoi pv. savastanoi PVFi1	95315279	HQ966_03620	CDS	automatic/finished	rplB	50S ribosomal protein L2		no						COMMON		2022-04-15	1	819091	819915	825
2637	2	Pseudomonas Pseudomonas st1	67248336	PSST1_v1_480011	CDS	automatic/finished	rpoC	RNA polymerase subunit beta'	2.7.7.6	no						no		2019-04-24	3	4630887	4635086	4200
2637	2	Pseudomonas savastanoi pv. savastanoi PVFi1	95315270	HQ966_03575	CDS	automatic/finished	rpoC	DNA-directed RNA polymerase subunit beta'	2.7.7.6	no						COMMON		2022-04-15	3	808272	812471	4200
2743	2	Pseudomonas Pseudomonas st1	67245341	PSST1_v1_90001	CDS	automatic/finished	eutB	ethanolamine ammonia-lyase subunit alpha	4.3.1.7	no						no		2019-04-24	1	1551085	1552479	1395
2743	2	Pseudomonas savastanoi pv. savastanoi PVFi1	95315197	HQ966_03220	CDS	automatic/finished		ethanolamine ammonia-lyase subunit EutB		no						COMMON		2022-04-15	-3	735806	737200	1395
2744	2	Pseudomonas Pseudomonas st1	67244173	PSST1_v1_20055	CDS	automatic/finished		Ethanolamine permease		no						no		2019-04-24	3	301170	302534	1365
2744	2	Pseudomonas savastanoi pv. savastanoi PVFi1	95318122	HQ966_17720	CDS	automatic/finished	eat	ethanolamine permease		no						COMMON		2022-04-15	2	3899672	3901036	1365
2762	2	Pseudomonas Pseudomonas st1	67248872	PSST1_v1_630019	CDS	automatic/finished	atpA	ATP synthase F1 complex subunit alpha	7.1.2.2	no						no		2019-04-24	1	5159728	5161272	1545
2762	2	Pseudomonas savastanoi pv. savastanoi PVFi1	95320159	HQ966_27795	CDS	automatic/finished	atpA	F0F1 ATP synthase subunit alpha		no						COMMON		2022-04-15	-3	6156944	6158488	1545
2772	2	Pseudomonas Pseudomonas st1	67248863	PSST1_v1_630010	CDS	automatic/finished	mnmG	5-carboxymethylaminomethyluridine-tRNA synthase subunit MnmG		no						no		2019-04-24	2	5152568	5154460	1893
2772	2	Pseudomonas savastanoi pv. savastanoi PVFi1	95320168	HQ966_27840	CDS	automatic/finished	mnmG	tRNA uridine-5-carboxymethylaminomethyl(34) synthesis enzyme MnmG		no						COMMON		2022-04-15	-1	6163756	6165648	1893
2878	2	Pseudomonas Pseudomonas st1	67247115	PSST1_v1_250053	CDS	automatic/finished	mreB	dynamic cytoskeletal protein MreB		no						no		2019-04-24	1	3400183	3401220	1038
2878	2	Pseudomonas savastanoi pv. savastanoi PVFi1	95315749	HQ966_05940	CDS	automatic/finished	mreB	rod shape-determining protein MreB		no						COMMON		2022-04-15	2	1314695	1315732	1038
2894	2	Pseudomonas Pseudomonas st1	67245790	PSST1_v1_120021	CDS	automatic/finished	hslV	peptidase component of the HslVU protease	3.4.21.-	no						no		2019-04-24	-1	2028336	2028914	579
2894	2	Pseudomonas savastanoi pv. savastanoi PVFi1	95314952	HQ966_02000	CDS	automatic/finished	hslV	ATP-dependent protease subunit HslV	3.4.25.2	no						COMMON		2022-04-15	-2	434505	435035	531
2906	2	Pseudomonas Pseudomonas st1	67247832	PSST1_v1_370020	CDS	automatic/finished	gpr	L-glyceraldehyde 3-phosphate reductase	1.1.1.-	no						no		2019-04-24	-1	4122129	4123166	1038
2906	2	Pseudomonas savastanoi pv. savastanoi PVFi1	95319831	HQ966_26160	CDS	automatic/finished	mgrA	L-glyceraldehyde 3-phosphate reductase	1.1.1.-	no						COMMON		2022-04-15	-3	5784953	5785990	1038
2968	2	Pseudomonas Pseudomonas st1	67245184	PSST1_v1_80020	CDS	automatic/finished		Curli production assembly/transport component CsgG		no						no		2019-04-24	-3	1396411	1397094	684
2968	2	Pseudomonas savastanoi pv. savastanoi PVFi1	95319058	HQ966_22360	CDS	automatic/finished		CsgG/HfaB family protein		no						COMMON		2022-04-15	-1	4933078	4933761	684
3084	2	Pseudomonas Pseudomonas st1	67246763	PSST1_v1_210027	CDS	automatic/finished	glnK	nitrogen regulator GlnK		no						no		2019-04-24	1	3041533	3041871	339
3084	2	Pseudomonas savastanoi pv. savastanoi PVFi1	95314651	HQ966_00540	CDS	automatic/finished	glnK	P-II family nitrogen regulator		no						COMMON		2022-04-15	-3	111071	111409	339
3138	2	Pseudomonas Pseudomonas st1	67245738	PSST1_v1_110111	CDS	automatic/finished	yfhL	putative 4Fe-4S cluster-containing protein YfhL		no						no	3 : Putative function from multiple computational evidences	2019-04-24	1	1969030	1969281	252
3138	2	Pseudomonas savastanoi pv. savastanoi PVFi1	95319751	HQ966_25770	CDS	automatic/finished		YfhL family 4Fe-4S dicluster ferredoxin		no						COMMON		2022-04-15	3	5687580	5687831	252
3195	2	Pseudomonas Pseudomonas st1	67246488	PSST1_v1_170082	CDS	automatic/finished	yjgF	2-iminobutanoate/2-iminopropanoate deaminase	3.5.99.10	no						no		2019-04-24	-1	2739156	2739566	411
3195	2	Pseudomonas savastanoi pv. savastanoi PVFi1	95317417	HQ966_14210	CDS	automatic/finished		RidA family protein		no						COMMON		2022-04-15	-2	3095937	3096323	387
3232	2	Pseudomonas Pseudomonas st1	67249338	PSST1_v1_910004	CDS	automatic/finished	glyQ	glycine--tRNA ligase subunit alpha	6.1.1.14	no						no		2019-04-24	1	5633182	5634189	1008
3232	2	Pseudomonas savastanoi pv. savastanoi PVFi1	95320183	HQ966_27915	CDS	automatic/finished	glyQ	glycine--tRNA ligase subunit alpha	6.1.1.14	no						COMMON		2022-04-15	-1	6183166	6184113	948
3257	2	Pseudomonas Pseudomonas st1	67244397	PSST1_v1_30097	CDS	automatic/finished	dgoD	D-galactonate dehydratase	4.2.1.140, 4.2.1.6	no						no		2019-04-24	3	593937	595085	1149
3257	2	Pseudomonas savastanoi pv. savastanoi PVFi1	95317920	HQ966_16710	CDS	automatic/finished	dgoD	galactonate dehydratase	4.2.1.6	no						COMMON		2022-04-15	-3	3671834	3672982	1149
3267	2	Pseudomonas Pseudomonas st1	67247583	PSST1_v1_330005	CDS	automatic/finished	recA	DNA recombination/repair protein RecA		no						no		2019-04-24	3	3872643	3873707	1065
3267	2	Pseudomonas savastanoi pv. savastanoi PVFi1	95316115	HQ966_07755	CDS	automatic/finished	recA	recombinase RecA		no						COMMON		2022-04-15	3	1716810	1717874	1065
3288	2	Pseudomonas Pseudomonas st1	67248769	PSST1_v1_600001	CDS	automatic/finished	fba	Fructose-bisphosphate aldolase	4.1.2.13	no						no		2019-04-24	-3	5050021	5051085	1065
3288	2	Pseudomonas savastanoi pv. savastanoi PVFi1	95319795	HQ966_25990	CDS	automatic/finished	fba	fructose-bisphosphate aldolase class II	4.1.2.13	no						COMMON		2022-04-15	3	5741034	5742098	1065
3357	2	Pseudomonas Pseudomonas st1	67244726	PSST1_v1_50096	CDS	automatic/finished	sodB	superoxide dismutase (Fe)	1.15.1.1	no						no		2019-04-24	-3	933037	933618	582
3357	2	Pseudomonas savastanoi pv. savastanoi PVFi1	95315853	HQ966_06460	CDS	automatic/finished	sodB	superoxide dismutase [Fe]	1.15.1.1	no						COMMON		2022-04-15	-2	1424622	1425203	582
3372	2	Pseudomonas Pseudomonas st1	67245932	PSST1_v1_130030	CDS	automatic/finished	icd	Isocitrate dehydrogenase [NADP]	1.1.1.42	no						no		2019-04-24	-2	2184629	2186860	2232
3372	2	Pseudomonas savastanoi pv. savastanoi PVFi1	95316710	HQ966_10710	CDS	automatic/finished		NADP-dependent isocitrate dehydrogenase	1.1.1.42	no						COMMON		2022-04-15	-2	2349774	2352005	2232
3379	2	Pseudomonas Pseudomonas st1	67248735	PSST1_v1_580026	CDS	automatic/finished	dut	deoxyuridine triphosphatase	3.6.1.23	no						no		2019-04-24	-3	5011081	5011536	456
3379	2	Pseudomonas savastanoi pv. savastanoi PVFi1	95314774	HQ966_01125	CDS	automatic/finished	dut	dUTP diphosphatase	3.6.1.23	no						COMMON		2022-04-15	-2	242937	243392	456
3504	2	Pseudomonas Pseudomonas st1	67247718	PSST1_v1_350019	CDS	automatic/finished		AAA family ATPase		no						no		2019-04-24	-3	4004743	4005588	846
3504	2	Pseudomonas savastanoi pv. savastanoi PVFi1	95318344	HQ966_18835	CDS	automatic/finished		MoxR family ATPase		no						COMMON		2022-04-15	3	4169388	4170233	846
3546	2	Pseudomonas Pseudomonas st1	67248799	PSST1_v1_610004	CDS	automatic/finished	kdpB	K(+) transporting P-type ATPase subunit KdpB	7.2.2.-	no						no		2019-04-24	2	5086076	5088154	2079
3546	2	Pseudomonas savastanoi pv. savastanoi PVFi1	95317863	HQ966_16430	CDS	automatic/finished	kdpB	potassium-transporting ATPase subunit KdpB		no						COMMON		2022-04-15	-3	3604439	3606517	2079
3569	2	Pseudomonas Pseudomonas st1	67247649	PSST1_v1_340004	CDS	automatic/finished	ilvC	Ketol-acid reductoisomerase (NADP(+))	1.1.1.86	no						no		2019-04-24	-1	3930204	3931220	1017
3569	2	Pseudomonas savastanoi pv. savastanoi PVFi1	95319308	HQ966_23590	CDS	automatic/finished	ilvC	ketol-acid reductoisomerase	1.1.1.86	no						COMMON		2022-04-15	-1	5203552	5204568	1017
3577	2	Pseudomonas Pseudomonas st1	67247101	PSST1_v1_250039	CDS	automatic/finished	rpsO	30S ribosomal subunit protein S15		no						no		2019-04-24	2	3383951	3384220	270
3577	2	Pseudomonas savastanoi pv. savastanoi PVFi1	95315735	HQ966_05870	CDS	automatic/finished	rpsO	30S ribosomal protein S15		no						COMMON		2022-04-15	3	1298463	1298732	270
3633	2	Pseudomonas Pseudomonas st1	67244748	PSST1_v1_50118	CDS	automatic/finished		Fumarate hydratase class I	4.2.1.2	no						no		2019-04-24	-3	949936	951459	1524
3633	2	Pseudomonas savastanoi pv. savastanoi PVFi1	95315875	HQ966_06570	CDS	automatic/finished		fumarate hydratase		no						COMMON		2022-04-15	-2	1441521	1443044	1524
3646	2	Pseudomonas Pseudomonas st1	67247841	PSST1_v1_370029	CDS	automatic/finished	hutU	Urocanate hydratase	4.2.1.49	no						no		2019-04-24	2	4132046	4133764	1719
3646	2	Pseudomonas savastanoi pv. savastanoi PVFi1	95319837	HQ966_26190	CDS	automatic/finished	hutU	urocanate hydratase	4.2.1.49	no						COMMON		2022-04-15	2	5794892	5796589	1698
3682	2	Pseudomonas Pseudomonas st1	67248257	PSST1_v1_460017	CDS	automatic/finished	iscA	iron-sulfur cluster insertion protein IscA		no						no		2019-04-24	2	4550627	4550950	324
3682	2	Pseudomonas savastanoi pv. savastanoi PVFi1	95318869	HQ966_21425	CDS	automatic/finished	iscA	iron-sulfur cluster assembly protein IscA		no						COMMON		2022-04-15	-2	4727133	4727456	324
3748	2	Pseudomonas Pseudomonas st1	67245924	PSST1_v1_130022	CDS	automatic/finished	aceA	isocitrate lyase	4.1.3.1	no						no		2019-04-24	-3	2176552	2177877	1326
3748	2	Pseudomonas savastanoi pv. savastanoi PVFi1	95316702	HQ966_10670	CDS	automatic/finished	aceA	isocitrate lyase	4.1.3.1	no						COMMON		2022-04-15	-3	2341697	2343022	1326
3801	2	Pseudomonas Pseudomonas st1	67248281	PSST1_v1_460041	CDS	automatic/finished	guaA	GMP synthetase	6.3.5.2	no						no		2019-04-24	2	4573907	4575484	1578
3801	2	Pseudomonas savastanoi pv. savastanoi PVFi1	95318846	HQ966_21310	CDS	automatic/finished	guaA	glutamine-hydrolyzing GMP synthase	6.3.5.2	no						COMMON		2022-04-15	-2	4702599	4704176	1578
3841	2	Pseudomonas Pseudomonas st1	67244277	PSST1_v1_20159	CDS	automatic/finished	clpP	ATP-dependent Clp protease proteolytic subunit	3.4.21.92	no						no		2019-04-24	-2	437816	438466	651
3841	2	Pseudomonas savastanoi pv. savastanoi PVFi1	95318217	HQ966_18195	CDS	automatic/finished	clpP	ATP-dependent Clp endopeptidase proteolytic subunit ClpP	3.4.21.92	no						COMMON		2022-04-15	-2	4036311	4036952	642
3842	2	Pseudomonas Pseudomonas st1	67244276	PSST1_v1_20158	CDS	automatic/finished	clpX	ATP-dependent Clp protease ATP-binding subunit ClpX	3.4.21.92	no						no		2019-04-24	-3	436426	437709	1284
3842	2	Pseudomonas savastanoi pv. savastanoi PVFi1	95318216	HQ966_18190	CDS	automatic/finished	clpX	ATP-dependent Clp protease ATP-binding subunit ClpX		no						COMMON		2022-04-15	-3	4034921	4036204	1284
3886	2	Pseudomonas Pseudomonas st1	67245392	PSST1_v1_90052	CDS	automatic/finished	rpsR	30S ribosomal subunit protein S18		no						no		2019-04-24	-2	1603796	1604026	231
3886	2	Pseudomonas savastanoi pv. savastanoi PVFi1	95315149	HQ966_02980	CDS	automatic/finished	rpsR	30S ribosomal protein S18		no						COMMON		2022-04-15	2	681656	681886	231
3926	2	Pseudomonas Pseudomonas st1	67247513	PSST1_v1_310051	CDS	automatic/finished	rho	transcription termination factor Rho		no						no		2019-04-24	3	3799113	3800372	1260
3926	2	Pseudomonas savastanoi pv. savastanoi PVFi1	95314855	HQ966_01525	CDS	automatic/finished	rho	transcription termination factor Rho		no						COMMON		2022-04-15	3	327717	328976	1260
3927	2	Pseudomonas Pseudomonas st1	67247512	PSST1_v1_310050	CDS	automatic/finished	trxA	thioredoxin 1		no						no		2019-04-24	1	3798553	3798882	330
3927	2	Pseudomonas savastanoi pv. savastanoi PVFi1	95314854	HQ966_01520	CDS	automatic/finished	trxA	thioredoxin TrxA		no						COMMON		2022-04-15	3	327156	327485	330
3939	2	Pseudomonas Pseudomonas st1	67248262	PSST1_v1_460022	CDS	automatic/finished	ndk	nucleoside diphosphate kinase	2.7.4.6	no						no		2019-04-24	1	4554046	4554471	426
3939	2	Pseudomonas savastanoi pv. savastanoi PVFi1	95318864	HQ966_21400	CDS	automatic/finished	ndk	nucleoside-diphosphate kinase	2.7.4.6	no						COMMON		2022-04-15	-1	4723612	4724037	426
4026	2	Pseudomonas Pseudomonas st1	67244923	PSST1_v1_60111	CDS	automatic/finished	cobM	Precorrin-4 C(11)-methyltransferase	2.1.1.133	no						no		2019-04-24	3	1134792	1135541	750
4026	2	Pseudomonas savastanoi pv. savastanoi PVFi1	95316909	HQ966_11700	CDS	automatic/finished	cobM	precorrin-4 C(11)-methyltransferase	2.1.1.133	no						COMMON		2022-04-15	-1	2574109	2574858	750
4050	2	Pseudomonas Pseudomonas st1	67244850	PSST1_v1_60038	CDS	automatic/finished		putative dioxygenase		no						no	3 : Putative function from multiple computational evidences	2019-04-24	-3	1059640	1060065	426
4050	2	Pseudomonas savastanoi pv. savastanoi PVFi1	95316976	HQ966_12035	CDS	automatic/finished		VOC family protein		no						COMMON		2022-04-15	3	2649582	2650007	426
4052	2	Pseudomonas Pseudomonas st1	67245042	PSST1_v1_70053	CDS	automatic/finished		Transketolase, C-terminal section	2.2.1.1	no						no		2019-04-24	1	1254220	1255035	816
4052	2	Pseudomonas savastanoi pv. savastanoi PVFi1	95318930	HQ966_21725	CDS	automatic/finished		transketolase family protein		no						COMMON		2022-04-15	1	4789057	4789872	816
4054	2	Pseudomonas Pseudomonas st1	67245039	PSST1_v1_70050	CDS	automatic/finished		Uncharacterized short-chain type dehydrogenase/reductase y4mP	1.-.-.-	no						no		2019-04-24	1	1251205	1251954	750
4054	2	Pseudomonas savastanoi pv. savastanoi PVFi1	95318927	HQ966_21710	CDS	automatic/finished		SDR family oxidoreductase		no						COMMON		2022-04-15	2	4786250	4786999	750
4065	2	Pseudomonas Pseudomonas st1	67245865	PSST1_v1_120096	CDS	automatic/finished	ygbJ	putative L-threonate dehydrogenase		no						no	3 : Putative function from multiple computational evidences	2019-04-24	-2	2113346	2114251	906
4065	2	Pseudomonas savastanoi pv. savastanoi PVFi1	95315025	HQ966_02365	CDS	automatic/finished		NAD(P)-dependent oxidoreductase		no						COMMON		2022-04-15	-2	519483	520388	906
4068	2	Pseudomonas Pseudomonas st1	67244404	PSST1_v1_30104	CDS	automatic/finished	etfB	Electron transfer flavoprotein subunit beta		no						no		2019-04-24	1	601945	602694	750
4068	2	Pseudomonas savastanoi pv. savastanoi PVFi1	95317914	HQ966_16680	CDS	automatic/finished		electron transfer flavoprotein subunit beta/FixA family protein		no						COMMON		2022-04-15	-1	3664225	3664974	750
4069	2	Pseudomonas Pseudomonas st1	67249199	PSST1_v1_790006	CDS	automatic/finished	pntB	pyridine nucleotide transhydrogenase subunit beta	7.1.1.1	no						no		2019-04-24	2	5484599	5486053	1455
4069	2	Pseudomonas savastanoi pv. savastanoi PVFi1	95320024	HQ966_27115	CDS	automatic/finished		NAD(P)(+) transhydrogenase (Re/Si-specific) subunit beta		no						COMMON		2022-04-15	2	6003731	6005185	1455
4083	2	Pseudomonas Pseudomonas st1	67246081	PSST1_v1_140051	CDS	automatic/finished	prfB	Peptide chain release factor 2		no		Cytoplasm				no		2019-04-24	3	2351106	2351987	882
4083	2	Pseudomonas savastanoi pv. savastanoi PVFi1	95318785	HQ966_21015	fCDS	automatic/finished	prfB	peptide chain release factor 2		frameshift						COMMON		2022-04-15	-2	4627854	4628876	1023
4258	2	Pseudomonas Pseudomonas st1	67245112	PSST1_v1_70123	CDS	automatic/finished		conserved protein of unknown function		no	u : unknown	1 : Unknown				no	4 : Unknown function but conserved in other organisms	2019-04-24	3	1318569	1318808	240
4258	2	Pseudomonas savastanoi pv. savastanoi PVFi1	95318992	HQ966_22035	CDS	automatic/finished		DUF3820 family protein		no						COMMON		2022-04-15	2	4853393	4853647	255
4333	2	Pseudomonas Pseudomonas st1	67247047	PSST1_v1_240060	CDS	automatic/finished	yehW	glycine betaine ABC transporter membrane subunit YehW		no						no		2019-04-24	-2	3327302	3327955	654
4333	2	Pseudomonas savastanoi pv. savastanoi PVFi1	95315642	HQ966_05405	CDS	automatic/finished		ABC transporter permease		no						COMMON		2022-04-15	1	1192771	1193424	654
4382	2	Pseudomonas Pseudomonas st1	67249007	PSST1_v1_690007	CDS	automatic/finished		Mn-containing catalase		no						no		2019-04-24	-1	5300481	5301362	882
4382	2	Pseudomonas savastanoi pv. savastanoi PVFi1	95320106	HQ966_27520	CDS	automatic/finished		manganese catalase family protein		no						COMMON		2022-04-15	3	6097896	6098777	882
5104	2	Pseudomonas Pseudomonas st1	67249072	PSST1_v1_720008	CDS	automatic/finished		Carbonic anhydrase, gamma class	4.2.1.1	no						no		2019-04-24	-3	5365078	5365638	561
5104	2	Pseudomonas savastanoi pv. savastanoi PVFi1	95317703	HQ966_15635	CDS	automatic/finished		carbonate dehydratase		no						COMMON		2022-04-15	-1	3430096	3430656	561
5141	2	Pseudomonas Pseudomonas st1	67245863	PSST1_v1_120094	CDS	automatic/finished	ygbL	putative 3-oxo-tetronate 4-phosphate decarboxylase YgbL		no						no	3 : Putative function from multiple computational evidences	2019-04-24	-2	2111408	2112046	639
5141	2	Pseudomonas savastanoi pv. savastanoi PVFi1	95315023	HQ966_02355	CDS	automatic/finished		aldolase	4.1.2.-	no						COMMON		2022-04-15	-2	517545	518183	639
5474	2	Pseudomonas Pseudomonas st1	67249197	PSST1_v1_790004	CDS	automatic/finished	pntAA	NAD(P) transhydrogenase subunit alpha part 1	7.1.1.1	no						no		2019-04-24	2	5483147	5484268	1122
5474	2	Pseudomonas savastanoi pv. savastanoi PVFi1	95320022	HQ966_27105	CDS	automatic/finished		Re/Si-specific NAD(P)(+) transhydrogenase subunit alpha	1.6.1.2	no						COMMON		2022-04-15	2	6002279	6003400	1122
5760	2	Pseudomonas Pseudomonas st1	67247732	PSST1_v1_350033	CDS	automatic/finished		putative glyoxalase		no						no	3 : Putative function from multiple computational evidences	2019-04-24	2	4019768	4020145	378
5760	2	Pseudomonas savastanoi pv. savastanoi PVFi1	95318330	HQ966_18765	CDS	automatic/finished		VOC family protein		no						COMMON		2022-04-15	-3	4154831	4155208	378
5762	2	Pseudomonas Pseudomonas st1	67247731	PSST1_v1_350032	CDS	automatic/finished		Succinyl-CoA--D-citramalate CoA-transferase	2.8.3.20	no						no		2019-04-24	1	4018522	4019712	1191
5762	2	Pseudomonas savastanoi pv. savastanoi PVFi1	95318331	HQ966_18770	CDS	automatic/finished		CoA transferase		no						COMMON		2022-04-15	-2	4155264	4156454	1191
6375	2	Pseudomonas Pseudomonas st1	67244323	PSST1_v1_30023	CDS	automatic/finished	gpFI	Putative prophage major tail sheath protein		no						no	3 : Putative function from multiple computational evidences	2019-04-24	2	480914	482077	1164
6375	2	Pseudomonas savastanoi pv. savastanoi PVFi1	95317992	HQ966_17070	CDS	automatic/finished		phage tail sheath family protein		no						COMMON		2022-04-15	-1	3784681	3785844	1164
6409	2	Pseudomonas Pseudomonas st1	67246661	PSST1_v1_200005	CDS	automatic/finished	pdxA	D-threonate 4-phosphate dehydrogenase	1.1.1.408	no						no		2019-04-24	-2	2938034	2939068	1035
6409	2	Pseudomonas savastanoi pv. savastanoi PVFi1	95316357	HQ966_08960	CDS	automatic/finished	pdxA	4-hydroxythreonine-4-phosphate dehydrogenase PdxA	1.1.1.262	no						COMMON		2022-04-15	-1	1962688	1963722	1035
6435	2	Pseudomonas Pseudomonas st1	67249921	PSST1_v1_2430001	CDS	automatic/finished		transposase		no						no		2019-04-24	2	6067502	6068023	522
6435	2	Pseudomonas Pseudomonas st1	67249922	PSST1_v1_2440001	CDS	automatic/finished		transposase		no						no		2019-04-24	-2	6068147	6068599	453
6435	2	Pseudomonas savastanoi pv. savastanoi PVFi1	95314862	HQ966_01560	CDS	automatic/finished		IS256 family transposase		no						COMMON		2022-04-15	-3	335807	337003	1197
6435	2	Pseudomonas savastanoi pv. savastanoi PVFi1	95316110	HQ966_07730	CDS	automatic/finished		IS256-like element ISPsy17 family transposase		no						COMMON		2022-04-15	-2	1710690	1711949	1260
6435	2	Pseudomonas savastanoi pv. savastanoi PVFi1	95317618	HQ966_15215	CDS	automatic/finished		IS256-like element ISPsy17 family transposase		no						COMMON		2022-04-15	-2	3334743	3336002	1260
6435	2	Pseudomonas savastanoi pv. savastanoi PVFi1	95317799	HQ966_16120	CDS	automatic/finished		IS256-like element ISPsy17 family transposase		pseudo						COMMON		2022-04-15	1	3536008	3536778	771
6435	2	Pseudomonas savastanoi pv. savastanoi PVFi1	95317801	HQ966_16130	CDS	automatic/finished		transposase		pseudo						COMMON		2022-04-15	2	3537938	3538438	501
6435	2	Pseudomonas savastanoi pv. savastanoi PVFi1	95318075	HQ966_17485	CDS	automatic/finished		IS256-like element ISPsy17 family transposase		no						COMMON		2022-04-15	-2	3859566	3860825	1260
6435	2	Pseudomonas savastanoi pv. savastanoi PVFi1	95318714	HQ966_20665	CDS	automatic/finished		IS256-like element ISPsy17 family transposase		no						COMMON		2022-04-15	2	4553951	4555210	1260
6435	2	Pseudomonas savastanoi pv. savastanoi PVFi1	95319358	HQ966_23840	CDS	automatic/finished		IS256-like element ISPsy17 family transposase		no						COMMON		2022-04-15	1	5260084	5261343	1260
6435	2	Pseudomonas savastanoi pv. savastanoi PVFi1	95319364	HQ966_23865	CDS	automatic/finished		IS256-like element ISPsy17 family transposase		no						COMMON		2022-04-15	-3	5265287	5266546	1260
6435	2	Pseudomonas savastanoi pv. savastanoi PVFi1	95319652	HQ966_25280	CDS	automatic/finished		IS256-like element ISPsy17 family transposase		no						COMMON		2022-04-15	-1	5575693	5576952	1260
6435	2	Pseudomonas savastanoi pv. savastanoi PVFi1	95319812	HQ966_26065	CDS	automatic/finished		IS256-like element ISPsy17 family transposase		no						COMMON		2022-04-15	3	5763006	5764265	1260
6435	2	Pseudomonas savastanoi pv. savastanoi PVFi1	95319925	HQ966_26625	CDS	automatic/finished		IS256-like element ISPsy17 family transposase		no						COMMON		2022-04-15	2	5890175	5891434	1260
6958	2	Pseudomonas Pseudomonas st1	67249177	PSST1_v1_780001	CDS	automatic/finished	aldB	aldehyde dehydrogenase B		no						no		2019-04-24	-1	5464128	5465714	1587
6958	2	Pseudomonas savastanoi pv. savastanoi PVFi1	95315202	HQ966_03235	CDS	automatic/finished		aldehyde dehydrogenase		no						COMMON		2022-04-15	-2	741408	742928	1521
7126	2	Pseudomonas Pseudomonas st1	67246516	PSST1_v1_180012	CDS	automatic/finished	yjdM	Protein YjdM		no						no		2019-04-24	1	2767651	2767983	333
7126	2	Pseudomonas savastanoi pv. savastanoi PVFi1	95319288	HQ966_23490	CDS	automatic/finished		alkylphosphonate utilization protein		no						COMMON		2022-04-15	-1	5181046	5181381	336
7436	2	Pseudomonas Pseudomonas st1	67248372	PSST1_v1_480047	CDS	automatic/finished	uvrA	excision nuclease subunit A	3.1.25.-	no						no		2019-04-24	-2	4655789	4658623	2835
7436	2	Pseudomonas savastanoi pv. savastanoi PVFi1	95315305	HQ966_03750	CDS	automatic/finished	uvrA	excinuclease ABC subunit UvrA	3.1.25.-	no						COMMON		2022-04-15	-3	833174	836008	2835
12497	2	Pseudomonas Pseudomonas st1	67248471	PSST1_v1_510021	CDS	automatic/finished	prpB	2-methylisocitrate lyase	4.1.3.30	no						no		2019-04-24	-2	4763402	4764295	894
12497	2	Pseudomonas savastanoi pv. savastanoi PVFi1	95317822	HQ966_16235	CDS	automatic/finished	prpB	methylisocitrate lyase	4.1.3.30	no						COMMON		2022-04-15	-2	3564477	3565370	894
12515	2	Pseudomonas Pseudomonas st1	67245363	PSST1_v1_90023	CDS	automatic/finished	yghU	disulfide reductase/organic hydroperoxide reductase		no						no		2019-04-24	2	1569713	1570555	843
12515	2	Pseudomonas savastanoi pv. savastanoi PVFi1	95315177	HQ966_03120	CDS	automatic/finished	yghU	glutathione-dependent disulfide-bond oxidoreductase		no						COMMON		2022-04-15	-3	717731	718573	843
12539	2	Pseudomonas Pseudomonas st1	67249259	PSST1_v1_830011	CDS	automatic/finished		conserved protein of unknown function		no	u : unknown	1 : Unknown				no	4 : Unknown function but conserved in other organisms	2019-04-24	1	5546788	5546946	159
12539	2	Pseudomonas savastanoi pv. savastanoi PVFi1	95318659	HQ966_20400	CDS	automatic/finished		DUF3309 domain-containing protein		no						COMMON		2022-04-15	1	4500337	4500495	159
12543	2	Pseudomonas Pseudomonas st1	67247202	PSST1_v1_270009	CDS	automatic/finished	yjgH	RutC family protein YjgH		no						no		2019-04-24	-1	3490179	3490553	375
12543	2	Pseudomonas savastanoi pv. savastanoi PVFi1	95317198	HQ966_13125	fCDS	automatic/finished		RidA family protein		pseudo						COMMON		2022-04-15	3	2890047	2890433	387
12544	2	Pseudomonas Pseudomonas st1	67244542	PSST1_v1_40090	CDS	automatic/finished	argG	Argininosuccinate synthase	6.3.4.5	no						no		2019-04-24	2	745466	746683	1218
12544	2	Pseudomonas savastanoi pv. savastanoi PVFi1	95316022	HQ966_07305	CDS	automatic/finished		argininosuccinate synthase	6.3.4.5	no						COMMON		2022-04-15	1	1607143	1608360	1218
12548	2	Pseudomonas Pseudomonas st1	67244285	PSST1_v1_20167	CDS	automatic/finished		Sugar ABC-type transport system, permease protein		no						no		2019-04-24	-1	446340	447140	801
12548	2	Pseudomonas savastanoi pv. savastanoi PVFi1	95318227	HQ966_18245	CDS	automatic/finished		carbohydrate ABC transporter permease		no						COMMON		2022-04-15	-1	4044841	4045641	801
12769	2	Pseudomonas Pseudomonas st1	67245958	PSST1_v1_130056	CDS	automatic/finished		conserved protein of unknown function		no	u : unknown	1 : Unknown				no	4 : Unknown function but conserved in other organisms	2019-04-24	-1	2209509	2210804	1296
12769	2	Pseudomonas savastanoi pv. savastanoi PVFi1	95316734	HQ966_10830	CDS	automatic/finished		ATP-binding protein		no						COMMON		2022-04-15	-1	2374654	2375949	1296
12777	2	Pseudomonas Pseudomonas st1	67248077	PSST1_v1_420011	CDS	automatic/finished	polB	DNA polymerase II	2.7.7.7, 3.1.11.-	no						no		2019-04-24	-2	4364753	4367116	2364
12777	2	Pseudomonas savastanoi pv. savastanoi PVFi1	95317585	HQ966_15055	CDS	automatic/finished		DNA polymerase II	2.7.7.7	no						COMMON		2022-04-15	-3	3294620	3296983	2364
12817	2	Pseudomonas Pseudomonas st1	67247272	PSST1_v1_280012	CDS	automatic/finished	phnJ	carbon-phosphorus lyase core complex subunit PhnJ	4.7.1.1	no						no		2019-04-24	-3	3560545	3561432	888
12817	2	Pseudomonas savastanoi pv. savastanoi PVFi1	95317724	HQ966_15740	CDS	automatic/finished		alpha-D-ribose 1-methylphosphonate 5-phosphate C-P-lyase PhnJ		no						COMMON		2022-04-15	-2	3452391	3453278	888
12890	2	Pseudomonas Pseudomonas st1	67247203	PSST1_v1_270010	CDS	automatic/finished		Transcriptional regulator		no						no		2019-04-24	1	3490708	3491643	936
12890	2	Pseudomonas savastanoi pv. savastanoi PVFi1	95317197	HQ966_13120	CDS	automatic/finished		LysR family transcriptional regulator		no						COMMON		2022-04-15	-3	2888969	2889904	936
12957	2	Pseudomonas Pseudomonas st1	67246449	PSST1_v1_170043	CDS	automatic/finished		Peptide ABC transporter permease		no						no		2019-04-24	-1	2697363	2698337	975
12957	2	Pseudomonas savastanoi pv. savastanoi PVFi1	95317382	HQ966_14040	CDS	automatic/finished		ABC transporter permease		no						COMMON		2022-04-15	-3	3052679	3053653	975
13102	2	Pseudomonas Pseudomonas st1	67245539	PSST1_v1_100062	CDS	automatic/finished	cusR	DNA-binding transcriptional activator CusR		no						no		2019-04-24	2	1770992	1771681	690
13102	2	Pseudomonas savastanoi pv. savastanoi PVFi1	95316514	HQ966_09740	CDS	automatic/finished		heavy metal response regulator transcription factor		no						COMMON		2022-04-15	-2	2132046	2132735	690
13271	2	Pseudomonas Pseudomonas st1	67244352	PSST1_v1_30052	CDS	automatic/finished	mbtH	Protein MbtH		no						no		2019-04-24	3	520530	520748	219
13271	2	Pseudomonas savastanoi pv. savastanoi PVFi1	95317964	HQ966_16930	CDS	automatic/finished		MbtH family protein		no						COMMON		2022-04-15	-2	3746010	3746228	219
13521	2	Pseudomonas Pseudomonas st1	67245470	PSST1_v1_90130	CDS	automatic/finished	ygjP	putative metal-dependent hydrolase		no						no	3 : Putative function from multiple computational evidences	2019-04-24	-1	1700247	1700771	525
13521	2	Pseudomonas savastanoi pv. savastanoi PVFi1	95315075	HQ966_02610	CDS	automatic/finished		M48 family metallopeptidase		no						COMMON		2022-04-15	1	584920	585444	525
13721	2	Pseudomonas Pseudomonas st1	67244634	PSST1_v1_50004	CDS	automatic/finished	sodA	superoxide dismutase (Mn)	1.15.1.1	no						no		2019-04-24	3	842157	842768	612
13721	2	Pseudomonas savastanoi pv. savastanoi PVFi1	95315764	HQ966_06015	CDS	automatic/finished		superoxide dismutase		no						COMMON		2022-04-15	2	1333751	1334362	612
15726	2	Pseudomonas Pseudomonas st1	67247542	PSST1_v1_320022	CDS	automatic/finished		Periplasmic component of an ABC superfamily branched-chain amino acid transporter		no						no		2019-04-24	-3	3827626	3828957	1332
15726	2	Pseudomonas savastanoi pv. savastanoi PVFi1	95317041	HQ966_12360	CDS	automatic/finished		ABC transporter substrate-binding protein		no						COMMON		2022-04-15	2	2725280	2726611	1332
15728	2	Pseudomonas Pseudomonas st1	67247544	PSST1_v1_320024	CDS	automatic/finished		High-affinity branched-chain amino acid transport system permease protein LivH (TC 3.A.1.4.1)		no						no		2019-04-24	-1	3830094	3830975	882
15728	2	Pseudomonas savastanoi pv. savastanoi PVFi1	95317039	HQ966_12350	CDS	automatic/finished		branched-chain amino acid ABC transporter permease		no						COMMON		2022-04-15	3	2723262	2724143	882
15749	2	Pseudomonas Pseudomonas st1	67246467	PSST1_v1_170061	CDS	automatic/finished		Putative family protein		no						no	3 : Putative function from multiple computational evidences	2019-04-24	-3	2716030	2716881	852
15749	2	Pseudomonas savastanoi pv. savastanoi PVFi1	95317398	HQ966_14115	CDS	automatic/finished		DUF1989 domain-containing protein		no						COMMON		2022-04-15	-2	3072804	3073655	852
15938	2	Pseudomonas Pseudomonas st1	67245860	PSST1_v1_120091	CDS	automatic/finished		cytosolic long-chain acyl-CoA thioester hydrolase family protein		no						no		2019-04-24	1	2108452	2108847	396
15938	2	Pseudomonas savastanoi pv. savastanoi PVFi1	95315020	HQ966_02340	CDS	automatic/finished		acyl-CoA thioesterase		no						COMMON		2022-04-15	2	514589	514984	396
16640	2	Pseudomonas Pseudomonas st1	67245060	PSST1_v1_70071	CDS	automatic/finished		Isochorismatase	3.3.2.1	no						no		2019-04-24	1	1271248	1271934	687
16640	2	Pseudomonas savastanoi pv. savastanoi PVFi1	95318947	HQ966_21810	CDS	automatic/finished		cysteine hydrolase		no						COMMON		2022-04-15	2	4806083	4806769	687
17083	2	Pseudomonas Pseudomonas st1	67246496	PSST1_v1_170090	CDS	automatic/finished		conserved protein of unknown function		no	u : unknown	1 : Unknown				no	4 : Unknown function but conserved in other organisms	2019-04-24	-3	2743936	2744361	426
17083	2	Pseudomonas savastanoi pv. savastanoi PVFi1	95317424	HQ966_14245	CDS	automatic/finished		DUF3830 family protein		no						COMMON		2022-04-15	-1	3100717	3101142	426
18233	2	Pseudomonas Pseudomonas st1	67246260	PSST1_v1_150108	CDS	automatic/finished		Dimethylallyltransferase		no						no		2019-04-24	1	2539237	2539914	678
18233	2	Pseudomonas savastanoi pv. savastanoi PVFi1	95316574	HQ966_10035	CDS	automatic/finished		type 1 glutamine amidotransferase domain-containing protein		no						COMMON		2022-04-15	-1	2195743	2196420	678
18709	2	Pseudomonas Pseudomonas st1	67248937	PSST1_v1_660015	CDS	automatic/finished	ureC	Urease subunit alpha 1	3.5.1.5	no						no		2019-04-24	-3	5238877	5240589	1713
18709	2	Pseudomonas savastanoi pv. savastanoi PVFi1	95317784	HQ966_16045	CDS	automatic/finished	ureC	urease subunit alpha	3.5.1.5	no						COMMON		2022-04-15	1	3519136	3520848	1713
18710	2	Pseudomonas Pseudomonas st1	67248936	PSST1_v1_660014	CDS	automatic/finished	ureG	Urease accessory protein UreG 2		no						no		2019-04-24	-2	5238188	5238850	663
18710	2	Pseudomonas savastanoi pv. savastanoi PVFi1	95317785	HQ966_16050	CDS	automatic/finished	ureG	urease accessory protein UreG		no						COMMON		2022-04-15	3	3520875	3521537	663
21043	2	Pseudomonas Pseudomonas st1	67245490	PSST1_v1_100013	CDS	automatic/finished	glcD	glycolate dehydrogenase, putative FAD-linked subunit	1.1.99.14	no						no		2019-04-24	1	1723507	1725105	1599
21043	2	Pseudomonas savastanoi pv. savastanoi PVFi1	95316558	HQ966_09960	CDS	automatic/finished	glcD	glycolate oxidase subunit GlcD	1.1.99.14	no						COMMON		2022-04-15	-1	2178634	2180133	1500
21045	2	Pseudomonas Pseudomonas st1	67246151	PSST1_v1_140121	CDS	automatic/finished		transposase		no						no		2019-04-24	3	2420127	2421719	1593
21045	2	Pseudomonas Pseudomonas st1	67248240	PSST1_v1_450040	CDS	automatic/finished		conserved protein of unknown function		no	u : unknown	1 : Unknown				no	4 : Unknown function but conserved in other organisms	2019-04-24	-2	4534052	4535503	1452
21045	2	Pseudomonas Pseudomonas st1	67249623	PSST1_v1_1230003	CDS	automatic/finished		transposase		no						no		2019-04-24	3	5853363	5854862	1500
21045	2	Pseudomonas savastanoi pv. savastanoi PVFi1	95314571	HQ966_00145	CDS	automatic/finished		IS66 family transposase		no						COMMON		2022-04-15	-2	29352	30899	1548
21045	2	Pseudomonas savastanoi pv. savastanoi PVFi1	95316171	HQ966_08035	CDS	automatic/finished		IS66 family transposase		pseudo						COMMON		2022-04-15	-1	1770154	1771350	1197
21045	2	Pseudomonas savastanoi pv. savastanoi PVFi1	95316293	HQ966_08645	CDS	automatic/finished		IS66 family transposase		no						COMMON		2022-04-15	-2	1892679	1894205	1527
21045	2	Pseudomonas savastanoi pv. savastanoi PVFi1	95316302	HQ966_08690	CDS	automatic/finished		transposase domain-containing protein		pseudo						UNIQUE_BANK		2022-04-15	-3	1900208	1900372	165
21045	2	Pseudomonas savastanoi pv. savastanoi PVFi1	95318719	HQ966_20685	CDS	automatic/finished		IS66 family transposase		no						COMMON		2022-04-15	-2	4558125	4559672	1548
21045	2	Pseudomonas savastanoi pv. savastanoi PVFi1	95320139	HQ966_27685	CDS	automatic/finished		transposase domain-containing protein		pseudo						UNIQUE_BANK		2022-04-15	3	6133938	6134030	93
21048	2	Pseudomonas Pseudomonas st1	67244495	PSST1_v1_40043	CDS	automatic/finished	pgdA	Peptidoglycan deacetylase	3.1.1.72, 3.5.1.-	no						no		2019-04-24	2	696863	697744	882
21048	2	Pseudomonas savastanoi pv. savastanoi PVFi1	95315975	HQ966_07070	CDS	automatic/finished		polysaccharide deacetylase		no						COMMON		2022-04-15	3	1558530	1559411	882
21056	2	Pseudomonas Pseudomonas st1	67248448	PSST1_v1_500036	CDS	automatic/finished	ggt	glutathione hydrolase proenzyme	2.3.2.2, 3.4.19.13	no						no		2019-04-24	-3	4734610	4736337	1728
21056	2	Pseudomonas savastanoi pv. savastanoi PVFi1	95319497	HQ966_24525	CDS	automatic/finished	ggt	gamma-glutamyltransferase	2.3.2.2	no						COMMON		2022-04-15	-1	5419330	5421057	1728
21107	2	Pseudomonas Pseudomonas st1	67244454	PSST1_v1_40002	CDS	automatic/finished		Urea carboxylase-related aminomethyltransferase	2.1.2.10	no						no		2019-04-24	-3	656428	657045	618
21107	2	Pseudomonas savastanoi pv. savastanoi PVFi1	95315936	HQ966_06875	CDS	automatic/finished		urea carboxylase-associated family protein		no						COMMON		2022-04-15	-1	1518304	1518921	618
21109	2	Pseudomonas Pseudomonas st1	67244456	PSST1_v1_40004	CDS	automatic/finished	nrtD	Nitrate import ATP-binding protein NrtD	7.3.2.4	no						no		2019-04-24	-2	657779	658561	783
21109	2	Pseudomonas savastanoi pv. savastanoi PVFi1	95315938	HQ966_06885	CDS	automatic/finished		ABC transporter ATP-binding protein		no						COMMON		2022-04-15	-3	1519655	1520437	783
21415	2	Pseudomonas Pseudomonas st1	67249825	PSST1_v1_1780002	CDS	automatic/finished		transposase		no						no		2019-04-24	1	6005461	6006363	903
21415	2	Pseudomonas savastanoi pv. savastanoi PVFi1	95309885	HQ966_28715	fCDS	automatic/finished		IS3-like element IS51 family transposase		pseudo						COMMON		2022-04-15	-1	9193	10095	903
21415	2	Pseudomonas savastanoi pv. savastanoi PVFi1	95311953	HQ966_28405	fCDS	automatic/finished		IS3-like element IS51 family transposase		pseudo						COMMON		2022-04-15	3	34977	35879	903
21415	2	Pseudomonas savastanoi pv. savastanoi PVFi1	95311992	HQ966_28495	fCDS	automatic/finished		IS3-like element IS51 family transposase		pseudo						COMMON		2022-04-15	2	49025	49927	903
21415	2	Pseudomonas savastanoi pv. savastanoi PVFi1	95314685	HQ966_00700	fCDS	automatic/finished		IS3-like element IS51 family transposase		pseudo						COMMON		2022-04-15	3	147984	148736	753
21415	2	Pseudomonas savastanoi pv. savastanoi PVFi1	95314710	HQ966_00820	fCDS	automatic/finished		IS3-like element IS51 family transposase		pseudo						COMMON		2022-04-15	-3	175823	176575	753
21415	2	Pseudomonas savastanoi pv. savastanoi PVFi1	95314720	HQ966_00865	fCDS	automatic/finished		IS3-like element IS51 family transposase		pseudo						COMMON		2022-04-15	-2	184668	185420	753
21415	2	Pseudomonas savastanoi pv. savastanoi PVFi1	95314744	HQ966_00975	fCDS	automatic/finished		IS3-like element IS51 family transposase		pseudo						COMMON		2022-04-15	2	213290	214042	753
21415	2	Pseudomonas savastanoi pv. savastanoi PVFi1	95315353	HQ966_03985	fCDS	automatic/finished		IS3-like element IS51 family transposase		pseudo						COMMON		2022-04-15	-1	888619	889371	753
21415	2	Pseudomonas savastanoi pv. savastanoi PVFi1	95315396	HQ966_04190	fCDS	automatic/finished		IS3-like element IS51 family transposase		pseudo						COMMON		2022-04-15	3	923874	924626	753
21415	2	Pseudomonas savastanoi pv. savastanoi PVFi1	95315454	HQ966_04475	fCDS	automatic/finished		IS3-like element IS51 family transposase		pseudo						COMMON		2022-04-15	3	984135	984887	753
21415	2	Pseudomonas savastanoi pv. savastanoi PVFi1	95315576	HQ966_05085	fCDS	automatic/finished		IS3-like element IS51 family transposase		pseudo						COMMON		2022-04-15	-2	1119987	1120739	753
21415	2	Pseudomonas savastanoi pv. savastanoi PVFi1	95315624	HQ966_05315	fCDS	automatic/finished		IS3-like element IS51 family transposase		pseudo						COMMON		2022-04-15	1	1174096	1174848	753
21415	2	Pseudomonas savastanoi pv. savastanoi PVFi1	95316104	HQ966_07705	fCDS	automatic/finished		IS3-like element IS51 family transposase		pseudo						COMMON		2022-04-15	-1	1706269	1707021	753
21415	2	Pseudomonas savastanoi pv. savastanoi PVFi1	95316287	HQ966_08615	fCDS	automatic/finished		IS3-like element IS51 family transposase		pseudo						COMMON		2022-04-15	3	1889118	1889870	753
21415	2	Pseudomonas savastanoi pv. savastanoi PVFi1	95316311	HQ966_08735	fCDS	automatic/finished		IS3-like element IS51 family transposase		pseudo						COMMON		2022-04-15	-1	1908613	1909365	753
21415	2	Pseudomonas savastanoi pv. savastanoi PVFi1	95316570	HQ966_10020	fCDS	automatic/finished		IS3-like element IS51 family transposase		pseudo						COMMON		2022-04-15	-1	2193712	2194464	753
21415	2	Pseudomonas savastanoi pv. savastanoi PVFi1	95317066	HQ966_12485	fCDS	automatic/finished		IS3-like element IS51 family transposase		pseudo						COMMON		2022-04-15	-3	2751821	2752573	753
21415	2	Pseudomonas savastanoi pv. savastanoi PVFi1	95317109	HQ966_12695	fCDS	automatic/finished		IS3-like element IS51 family transposase		pseudo						COMMON		2022-04-15	-2	2794584	2795336	753
21415	2	Pseudomonas savastanoi pv. savastanoi PVFi1	95317126	HQ966_12775	fCDS	automatic/finished		IS3-like element IS51 family transposase		pseudo						COMMON		2022-04-15	-2	2811633	2812385	753
21415	2	Pseudomonas savastanoi pv. savastanoi PVFi1	95317148	HQ966_12875	fCDS	automatic/finished		IS3-like element IS51 family transposase		pseudo						COMMON		2022-04-15	1	2837809	2838711	903
21415	2	Pseudomonas savastanoi pv. savastanoi PVFi1	95317346	HQ966_13860	fCDS	automatic/finished		IS3-like element IS51 family transposase		pseudo						COMMON		2022-04-15	3	3010503	3011255	753
21415	2	Pseudomonas savastanoi pv. savastanoi PVFi1	95317493	HQ966_14590	fCDS	automatic/finished		IS3-like element IS51 family transposase		pseudo						COMMON		2022-04-15	1	3200365	3201117	753
21415	2	Pseudomonas savastanoi pv. savastanoi PVFi1	95317617	HQ966_15210	fCDS	automatic/finished		IS3-like element IS51 family transposase		pseudo						COMMON		2022-04-15	2	3333923	3334675	753
21415	2	Pseudomonas savastanoi pv. savastanoi PVFi1	95317869	HQ966_16455	fCDS	automatic/finished		IS3-like element IS51 family transposase		pseudo						COMMON		2022-04-15	3	3612477	3613229	753
21415	2	Pseudomonas savastanoi pv. savastanoi PVFi1	95318390	HQ966_19070	fCDS	automatic/finished		IS3-like element IS51 family transposase		pseudo						COMMON		2022-04-15	-2	4213800	4214552	753
21415	2	Pseudomonas savastanoi pv. savastanoi PVFi1	95318624	HQ966_20235	fCDS	automatic/finished		IS3-like element IS51 family transposase		pseudo						COMMON		2022-04-15	-3	4459256	4460008	753
21415	2	Pseudomonas savastanoi pv. savastanoi PVFi1	95318649	HQ966_20350	fCDS	automatic/finished		IS3-like element IS51 family transposase		pseudo						COMMON		2022-04-15	1	4490704	4491456	753
21415	2	Pseudomonas savastanoi pv. savastanoi PVFi1	95318671	HQ966_20460	fCDS	automatic/finished		IS3-like element IS51 family transposase		pseudo						COMMON		2022-04-15	-2	4512798	4513550	753
21415	2	Pseudomonas savastanoi pv. savastanoi PVFi1	95318717	HQ966_20675	fCDS	automatic/finished		IS3-like element IS51 family transposase		pseudo						COMMON		2022-04-15	3	4556199	4556951	753
21415	2	Pseudomonas savastanoi pv. savastanoi PVFi1	95318833	HQ966_21250	fCDS	automatic/finished		IS3-like element IS51 family transposase		pseudo						COMMON		2022-04-15	-1	4689802	4690554	753
21415	2	Pseudomonas savastanoi pv. savastanoi PVFi1	95318925	HQ966_21700	fCDS	automatic/finished		IS3-like element IS51 family transposase		pseudo						COMMON		2022-04-15	1	4784218	4784970	753
21415	2	Pseudomonas savastanoi pv. savastanoi PVFi1	95319208	HQ966_23100	fCDS	automatic/finished		IS3-like element IS51 family transposase		pseudo						COMMON		2022-04-15	3	5089203	5089955	753
21415	2	Pseudomonas savastanoi pv. savastanoi PVFi1	95319220	HQ966_23160	fCDS	automatic/finished		IS3-like element IS51 family transposase		pseudo						COMMON		2022-04-15	-2	5101635	5102387	753
21415	2	Pseudomonas savastanoi pv. savastanoi PVFi1	95319362	HQ966_23855	fCDS	automatic/finished		IS3-like element IS51 family transposase		pseudo						COMMON		2022-04-15	2	5264219	5264971	753
21415	2	Pseudomonas savastanoi pv. savastanoi PVFi1	95319417	HQ966_24135	fCDS	automatic/finished		IS3-like element IS51 family transposase		pseudo						COMMON		2022-04-15	-1	5341228	5341980	753
21415	2	Pseudomonas savastanoi pv. savastanoi PVFi1	95319561	HQ966_24840	fCDS	automatic/finished		IS3-like element IS51 family transposase		pseudo						COMMON		2022-04-15	-3	5483744	5484496	753
21415	2	Pseudomonas savastanoi pv. savastanoi PVFi1	95319770	HQ966_25865	fCDS	automatic/finished		IS3-like element IS51 family transposase		pseudo						COMMON		2022-04-15	-3	5710319	5711071	753
21415	2	Pseudomonas savastanoi pv. savastanoi PVFi1	95319808	HQ966_26045	fCDS	automatic/finished		IS3-like element IS51 family transposase		pseudo						COMMON		2022-04-15	1	5760517	5761269	753
21437	2	Pseudomonas Pseudomonas st1	67249727	PSST1_v1_1440002	CDS	automatic/finished		protein of unknown function		no	u : unknown	1 : Unknown				no	5 : Unknown function	2019-04-24	-1	5931201	5933336	2136
21437	2	Pseudomonas Pseudomonas st1	67249917	PSST1_v1_2400001	CDS	automatic/finished		transposase		no						no		2019-04-24	-1	6065634	6065915	282
21437	2	Pseudomonas savastanoi pv. savastanoi PVFi1	95309901	HQ966_28750	CDS	automatic/finished		Tn3 family transposase		pseudo						COMMON		2022-04-15	1	15922	16194	273
21437	2	Pseudomonas savastanoi pv. savastanoi PVFi1	95309921	HQ966_28800	CDS	automatic/finished		Tn3 family transposase		pseudo						COMMON		2022-04-15	3	24348	24620	273
21437	2	Pseudomonas savastanoi pv. savastanoi PVFi1	95312052	HQ966_28640	CDS	automatic/finished		Tn3 family transposase		pseudo						COMMON		2022-04-15	2	70592	70864	273
21437	2	Pseudomonas savastanoi pv. savastanoi PVFi1	95314675	HQ966_00655	CDS	automatic/finished		Tn3 family transposase		pseudo						COMMON		2022-04-15	1	143218	143490	273
21437	2	Pseudomonas savastanoi pv. savastanoi PVFi1	95316173	HQ966_08045	CDS	automatic/finished		Tn3 family transposase		no						COMMON		2022-04-15	3	1771767	1774736	2970
21437	2	Pseudomonas savastanoi pv. savastanoi PVFi1	95316200	HQ966_08180	CDS	automatic/finished		Tn3 family transposase		no						COMMON		2022-04-15	-1	1804078	1807047	2970
23001	2	Pseudomonas Pseudomonas st1	67245493	PSST1_v1_100016	CDS	automatic/finished	glcG	putative heme-binding protein GlcG		no						no	3 : Putative function from multiple computational evidences	2019-04-24	1	1727434	1727841	408
23001	2	Pseudomonas savastanoi pv. savastanoi PVFi1	95316555	HQ966_09945	CDS	automatic/finished		heme-binding protein		no						COMMON		2022-04-15	-1	2175898	2176305	408
23560	2	Pseudomonas Pseudomonas st1	67249850	PSST1_v1_1920001	CDS	automatic/finished	istB	putative Insertion sequence IS21 ATP-binding protein		no						no	3 : Putative function from multiple computational evidences	2019-04-24	-1	6023241	6024050	810
23560	2	Pseudomonas savastanoi pv. savastanoi PVFi1	95314694	HQ966_00740	CDS	automatic/finished	istB	IS21-like element ISPsy4 family helper ATPase IstB		no						COMMON		2022-04-15	-1	156205	156948	744
23560	2	Pseudomonas savastanoi pv. savastanoi PVFi1	95314723	HQ966_00875	CDS	automatic/finished	istB	IS21-like element ISPsy4 family helper ATPase IstB		no						COMMON		2022-04-15	-1	186322	187131	810
23575	2	Pseudomonas Pseudomonas st1	67249845	PSST1_v1_1880001	CDS	automatic/finished		transposase		no						no		2019-04-24	1	6018607	6019410	804
23575	2	Pseudomonas savastanoi pv. savastanoi PVFi1	95314572	HQ966_00150	CDS	automatic/finished	istB	IS21-like element ISPsy20 family helper ATPase IstB		no						COMMON		2022-04-15	-2	31017	31820	804
23575	2	Pseudomonas savastanoi pv. savastanoi PVFi1	95315625	HQ966_05320	CDS	automatic/finished	istB	IS21-like element ISPsy20 family helper ATPase IstB		no						COMMON		2022-04-15	-3	1174946	1175749	804
23575	2	Pseudomonas savastanoi pv. savastanoi PVFi1	95318373	HQ966_18980	CDS	automatic/finished	istB	IS21-like element ISPsy20 family helper ATPase IstB		no						COMMON		2022-04-15	3	4197186	4197989	804
23575	2	Pseudomonas savastanoi pv. savastanoi PVFi1	95319420	HQ966_24145	CDS	automatic/finished	istB	IS21-like element ISPsy20 family helper ATPase IstB		no						COMMON		2022-04-15	2	5344454	5345257	804
23575	2	Pseudomonas savastanoi pv. savastanoi PVFi1	95319639	HQ966_25215	CDS	automatic/finished	istB	IS21-like element ISPsy20 family helper ATPase IstB		no						COMMON		2022-04-15	2	5563427	5564230	804
23916	2	Pseudomonas Pseudomonas st1	67245916	PSST1_v1_130014	CDS	automatic/finished	nuoH	NADH:quinone oxidoreductase subunit H	1.6.5.-, 7.1.1.2	no						no		2019-04-24	-2	2167421	2168428	1008
23916	2	Pseudomonas savastanoi pv. savastanoi PVFi1	95316695	HQ966_10635	CDS	automatic/finished	nuoH	NADH-quinone oxidoreductase subunit NuoH	1.6.5.11	no						COMMON		2022-04-15	-2	2332566	2333573	1008
26980	2	Pseudomonas Pseudomonas st1	67247304	PSST1_v1_280044	CDS	automatic/finished	purU	Formyltetrahydrofolate deformylase	3.5.1.10	no						no		2019-04-24	1	3592669	3593535	867
26980	2	Pseudomonas savastanoi pv. savastanoi PVFi1	95317757	HQ966_15910	CDS	automatic/finished	purU	formyltetrahydrofolate deformylase	3.5.1.10	no						COMMON		2022-04-15	2	3488045	3488911	867
27414	2	Pseudomonas Pseudomonas st1	67246746	PSST1_v1_210010	CDS	automatic/finished		transposase		no						no		2019-04-24	-3	3025078	3025572	495
27414	2	Pseudomonas Pseudomonas st1	67249037	PSST1_v1_700021	CDS	automatic/finished	insH	CP4-44 prophage; IS5 transposase and trans-activator		no						no		2019-04-24	-3	5330692	5331672	981
27414	2	Pseudomonas Pseudomonas st1	67249665	PSST1_v1_1310004	CDS	automatic/finished		transposase		no						no		2019-04-24	-2	5889467	5890141	675
27414	2	Pseudomonas Pseudomonas st1	67249733	PSST1_v1_1460003	CDS	automatic/finished		transposase		no						no		2019-04-24	1	5938774	5939190	417
27414	2	Pseudomonas Pseudomonas st1	67249844	PSST1_v1_1870001	CDS	automatic/finished	insH	CP4-44 prophage; IS5 transposase and trans-activator		no						no		2019-04-24	1	6017269	6018249	981
27414	2	Pseudomonas savastanoi pv. savastanoi PVFi1	95311943	HQ966_28385	CDS	automatic/finished		IS5/IS1182 family transposase		pseudo						COMMON		2022-04-15	-1	31175	31558	384
27414	2	Pseudomonas savastanoi pv. savastanoi PVFi1	95314574	HQ966_00160	CDS	automatic/finished		IS5 family transposase		pseudo						COMMON		2022-04-15	-3	33428	34051	624
27414	2	Pseudomonas savastanoi pv. savastanoi PVFi1	95314656	HQ966_00565	CDS	automatic/finished		IS5 family transposase		no						COMMON		2022-04-15	2	115397	116377	981
27414	2	Pseudomonas savastanoi pv. savastanoi PVFi1	95314664	HQ966_00600	CDS	automatic/finished		IS5 family transposase		pseudo						COMMON		2022-04-15	1	128545	129009	465
27414	2	Pseudomonas savastanoi pv. savastanoi PVFi1	95314725	HQ966_00885	CDS	automatic/finished		IS5 family transposase		no						COMMON		2022-04-15	-2	188334	189314	981
27414	2	Pseudomonas savastanoi pv. savastanoi PVFi1	95315349	HQ966_03965	CDS	automatic/finished		IS5 family transposase		no						COMMON		2022-04-15	-3	884711	885691	981
27414	2	Pseudomonas savastanoi pv. savastanoi PVFi1	95315621	HQ966_05305	CDS	automatic/finished		IS5 family transposase		no						COMMON		2022-04-15	-1	1171435	1172415	981
27414	2	Pseudomonas savastanoi pv. savastanoi PVFi1	95316101	HQ966_07690	CDS	automatic/finished		IS5 family transposase		no						COMMON		2022-04-15	-2	1704099	1705079	981
27414	2	Pseudomonas savastanoi pv. savastanoi PVFi1	95316300	HQ966_08680	CDS	automatic/finished		IS5 family transposase		no						COMMON		2022-04-15	-2	1898631	1899611	981
27414	2	Pseudomonas savastanoi pv. savastanoi PVFi1	95316428	HQ966_09315	CDS	automatic/finished		IS5 family transposase		no						COMMON		2022-04-15	1	2041462	2042442	981
27414	2	Pseudomonas savastanoi pv. savastanoi PVFi1	95316841	HQ966_11360	CDS	automatic/finished		IS5 family transposase		no						COMMON		2022-04-15	-3	2498906	2499886	981
27414	2	Pseudomonas savastanoi pv. savastanoi PVFi1	95316846	HQ966_11385	CDS	automatic/finished		IS5 family transposase		no						COMMON		2022-04-15	3	2504688	2505668	981
27414	2	Pseudomonas savastanoi pv. savastanoi PVFi1	95317060	HQ966_12455	CDS	automatic/finished		IS5 family transposase		no						COMMON		2022-04-15	-1	2746306	2747286	981
27414	2	Pseudomonas savastanoi pv. savastanoi PVFi1	95317117	HQ966_12730	CDS	automatic/finished		IS5 family transposase		no						COMMON		2022-04-15	-1	2799469	2800449	981
27414	2	Pseudomonas savastanoi pv. savastanoi PVFi1	95317140	HQ966_12840	CDS	automatic/finished		IS5 family transposase		no						COMMON		2022-04-15	-2	2829147	2830127	981
27414	2	Pseudomonas savastanoi pv. savastanoi PVFi1	95317621	HQ966_15230	CDS	automatic/finished		IS5 family transposase		no						COMMON		2022-04-15	1	3337183	3338163	981
27414	2	Pseudomonas savastanoi pv. savastanoi PVFi1	95317800	HQ966_16125	CDS	automatic/finished		IS5 family transposase		no						COMMON		2022-04-15	-1	3536902	3537882	981
27414	2	Pseudomonas savastanoi pv. savastanoi PVFi1	95317803	HQ966_16140	CDS	automatic/finished		IS5 family transposase		no						COMMON		2022-04-15	2	3539219	3540199	981
27414	2	Pseudomonas savastanoi pv. savastanoi PVFi1	95318310	HQ966_18665	CDS	automatic/finished		IS5 family transposase		no						COMMON		2022-04-15	-2	4133349	4134329	981
27414	2	Pseudomonas savastanoi pv. savastanoi PVFi1	95318386	HQ966_19050	CDS	automatic/finished		IS5 family transposase		no						COMMON		2022-04-15	-3	4211393	4212373	981
27414	2	Pseudomonas savastanoi pv. savastanoi PVFi1	95318403	HQ966_19130	CDS	automatic/finished		IS5 family transposase		no						COMMON		2022-04-15	-1	4225234	4226214	981
27414	2	Pseudomonas savastanoi pv. savastanoi PVFi1	95318663	HQ966_20420	CDS	automatic/finished		IS5 family transposase		no						COMMON		2022-04-15	-3	4504364	4505344	981
27414	2	Pseudomonas savastanoi pv. savastanoi PVFi1	95318673	HQ966_20465	CDS	automatic/finished		IS5 family transposase		no						COMMON		2022-04-15	-3	4514222	4515202	981
27414	2	Pseudomonas savastanoi pv. savastanoi PVFi1	95318838	HQ966_21270	CDS	automatic/finished		IS5 family transposase		no						COMMON		2022-04-15	-3	4692911	4693891	981
27414	2	Pseudomonas savastanoi pv. savastanoi PVFi1	95319439	HQ966_24240	CDS	automatic/finished		IS5 family transposase		no						COMMON		2022-04-15	-3	5359493	5360473	981
27414	2	Pseudomonas savastanoi pv. savastanoi PVFi1	95319441	HQ966_24250	CDS	automatic/finished		IS5 family transposase		no						COMMON		2022-04-15	-3	5361713	5362693	981
27414	2	Pseudomonas savastanoi pv. savastanoi PVFi1	95319607	HQ966_25060	CDS	automatic/finished		IS5 family transposase		no						COMMON		2022-04-15	-1	5534593	5535573	981
27414	2	Pseudomonas savastanoi pv. savastanoi PVFi1	95319620	HQ966_25130	CDS	automatic/finished		IS5-like element ISPsy2 family transposase		pseudo						COMMON		2022-04-15	3	5549007	5549618	612
27414	2	Pseudomonas savastanoi pv. savastanoi PVFi1	95319643	HQ966_25235	CDS	automatic/finished		IS5 family transposase		no						COMMON		2022-04-15	-2	5566605	5567585	981
27414	2	Pseudomonas savastanoi pv. savastanoi PVFi1	95319993	HQ966_26960	CDS	automatic/finished		IS5 family transposase		no						COMMON		2022-04-15	3	5968611	5969591	981
27414	2	Pseudomonas savastanoi pv. savastanoi PVFi1	95320113	HQ966_27555	CDS	automatic/finished		IS5 family transposase		no						COMMON		2022-04-15	1	6105586	6106566	981
29473	2	Pseudomonas Pseudomonas st1	67248145	PSST1_v1_430037	CDS	automatic/finished		Chemotaxis regulator - transmits chemoreceptor signals to flagelllar motor components CheY		no						no		2019-04-24	-3	4441459	4441827	369
29473	2	Pseudomonas savastanoi pv. savastanoi PVFi1	95319381	HQ966_23950	CDS	automatic/finished		response regulator		no						COMMON		2022-04-15	1	5300491	5300859	369
30197	2	Pseudomonas Pseudomonas st1	67249830	PSST1_v1_1810001	CDS	automatic/finished		protein of unknown function		no	u : unknown	1 : Unknown				no	5 : Unknown function	2019-04-24	-1	6009264	6010421	1158
30197	2	Pseudomonas savastanoi pv. savastanoi PVFi1	95314674	HQ966_00650	CDS	automatic/finished		Tn3-like element ISPsy30 family transposase		pseudo						COMMON		2022-04-15	-3	140486	143002	2517
30304	2	Pseudomonas Pseudomonas st1	67249915	PSST1_v1_2380001	CDS	automatic/finished		protein of unknown function		no	u : unknown	1 : Unknown				no	5 : Unknown function	2019-04-24	2	6064616	6064810	195
30304	2	Pseudomonas Pseudomonas st1	67249962	PSST1_v1_2880002	CDS	automatic/finished		protein of unknown function		no	u : unknown	1 : Unknown				no	5 : Unknown function	2019-04-24	1	6090715	6090954	240
30304	2	Pseudomonas Pseudomonas st1	67249983	PSST1_v1_3100001	CDS	automatic/finished	stbC	Plasmid stability protein StbC		no						no		2019-04-24	2	6099107	6099346	240
30304	2	Pseudomonas savastanoi pv. savastanoi PVFi1	95311914	HQ966_28315	CDS	automatic/finished		Arc family DNA-binding protein		no						COMMON		2022-04-15	-2	21268	21525	258
30304	2	Pseudomonas savastanoi pv. savastanoi PVFi1	95314700	HQ966_00770	CDS	automatic/finished		Arc family DNA-binding protein		no						COMMON		2022-04-15	2	160613	160870	258
30304	2	Pseudomonas savastanoi pv. savastanoi PVFi1	95314733	HQ966_00925	CDS	automatic/finished		Arc family DNA-binding protein		no						COMMON		2022-04-15	3	199380	199637	258
30304	2	Pseudomonas savastanoi pv. savastanoi PVFi1	95318371	HQ966_18970	CDS	automatic/finished		Arc family DNA-binding protein		no						COMMON		2022-04-15	-3	4194914	4195171	258
30371	2	Pseudomonas Pseudomonas st1	67249948	PSST1_v1_2720001	CDS	automatic/finished		putative enzyme	3.1.-.-	no	e : enzyme					no	3 : Putative function from multiple computational evidences	2019-04-24	3	6083349	6083684	336
30371	2	Pseudomonas savastanoi pv. savastanoi PVFi1	95311912	HQ966_28310	CDS	automatic/finished		type II toxin-antitoxin system VapC family toxin		no						COMMON		2022-04-15	-1	20852	21271	420
30371	2	Pseudomonas savastanoi pv. savastanoi PVFi1	95314701	HQ966_00775	CDS	automatic/finished		type II toxin-antitoxin system VapC family toxin		no						COMMON		2022-04-15	1	160867	161286	420
30371	2	Pseudomonas savastanoi pv. savastanoi PVFi1	95314734	HQ966_00930	CDS	automatic/finished		type II toxin-antitoxin system VapC family toxin		no						COMMON		2022-04-15	2	199634	200053	420
30371	2	Pseudomonas savastanoi pv. savastanoi PVFi1	95318370	HQ966_18965	CDS	automatic/finished		type II toxin-antitoxin system VapC family toxin		no						COMMON		2022-04-15	-2	4194498	4194917	420
31101	2	Pseudomonas Pseudomonas st1	67248051	PSST1_v1_410031	CDS	automatic/finished		L-pipecolate dehydrogenase	1.5.99.3	no						no		2019-04-24	1	4338346	4339836	1491
31101	2	Pseudomonas savastanoi pv. savastanoi PVFi1	95316338	HQ966_08865	CDS	automatic/finished		aldehyde dehydrogenase family protein		no						COMMON		2022-04-15	2	1939811	1941301	1491
42800	2	Pseudomonas Pseudomonas st1	67246140	PSST1_v1_140110	CDS	automatic/finished	frmA	S-(hydroxymethyl)glutathione dehydrogenase	1.1.1.284	no						no		2019-04-24	3	2411622	2412734	1113
42800	2	Pseudomonas savastanoi pv. savastanoi PVFi1	95318729	HQ966_20735	CDS	automatic/finished		S-(hydroxymethyl)glutathione dehydrogenase/class III alcohol dehydrogenase		no						COMMON		2022-04-15	-2	4567110	4568222	1113
42802	2	Pseudomonas Pseudomonas st1	67244392	PSST1_v1_30092	CDS	automatic/finished	leuD	3-isopropylmalate dehydratase subunit LeuD	4.2.1.33	no						no		2019-04-24	3	589008	589649	642
42802	2	Pseudomonas savastanoi pv. savastanoi PVFi1	95317925	HQ966_16735	CDS	automatic/finished	leuD	3-isopropylmalate dehydratase small subunit	4.2.1.33	no						COMMON		2022-04-15	-3	3677270	3677911	642
42803	2	Pseudomonas Pseudomonas st1	67244393	PSST1_v1_30093	CDS	automatic/finished	leuB	3-isopropylmalate dehydrogenase	1.1.1.85	no						no		2019-04-24	3	589797	590879	1083
42803	2	Pseudomonas savastanoi pv. savastanoi PVFi1	95317924	HQ966_16730	CDS	automatic/finished	leuB	3-isopropylmalate dehydrogenase	1.1.1.85	no						COMMON		2022-04-15	-3	3676040	3677122	1083
42804	2	Pseudomonas Pseudomonas st1	67245887	PSST1_v1_120118	CDS	automatic/finished	pilG	Protein PilG		no						no		2019-04-24	1	2134177	2134587	411
42804	2	Pseudomonas savastanoi pv. savastanoi PVFi1	95315047	HQ966_02475	CDS	automatic/finished	pilG	twitching motility response regulator PilG		no						COMMON		2022-04-15	2	540314	540724	411
42805	2	Pseudomonas Pseudomonas st1	67244426	PSST1_v1_30126	CDS	automatic/finished	htpG	chaperone protein HtpG		no						no		2019-04-24	2	624722	626629	1908
42805	2	Pseudomonas savastanoi pv. savastanoi PVFi1	95317893	HQ966_16575	CDS	automatic/finished	htpG	molecular chaperone HtpG		no						COMMON		2022-04-15	-2	3640290	3642197	1908
42829	2	Pseudomonas Pseudomonas st1	67245499	PSST1_v1_100022	CDS	automatic/finished	csrA	carbon storage regulator		no						no		2019-04-24	3	1733019	1733207	189
42829	2	Pseudomonas Pseudomonas st1	67249277	PSST1_v1_850004	CDS	automatic/finished	csrA	carbon storage regulator		no						no		2019-04-24	3	5569389	5569577	189
42829	2	Pseudomonas savastanoi pv. savastanoi PVFi1	95316550	HQ966_09920	CDS	automatic/finished	csrA	carbon storage regulator CsrA		no						COMMON		2022-04-15	-3	2170532	2170720	189
42829	2	Pseudomonas savastanoi pv. savastanoi PVFi1	95318399	HQ966_19110	CDS	automatic/finished	csrA	carbon storage regulator CsrA		no						COMMON		2022-04-15	-1	4219159	4219347	189
42831	2	Pseudomonas Pseudomonas st1	67248984	PSST1_v1_680009	CDS	automatic/finished	lrp	DNA-binding transcriptional dual regulator Lrp		no						no		2019-04-24	-2	5277674	5278162	489
42831	2	Pseudomonas savastanoi pv. savastanoi PVFi1	95314788	HQ966_01195	CDS	automatic/finished		Lrp/AsnC ligand binding domain-containing protein		no						COMMON		2022-04-15	-1	256783	257271	489
42865	2	Pseudomonas Pseudomonas st1	67246904	PSST1_v1_220083	CDS	automatic/finished	yahK	aldehyde reductase, NADPH-dependent	1.1.1.-, 1.1.1.2, 1.1.1.55	no						no		2019-04-24	-3	3180055	3181131	1077
42865	2	Pseudomonas savastanoi pv. savastanoi PVFi1	95317494	HQ966_14595	CDS	automatic/finished		NAD(P)-dependent alcohol dehydrogenase		no						COMMON		2022-04-15	3	3201369	3202445	1077
43213	2	Pseudomonas Pseudomonas st1	67247661	PSST1_v1_340016	CDS	automatic/finished		Aspartate/tyrosine/aromatic aminotransferase		no						no		2019-04-24	-2	3942254	3943426	1173
43213	2	Pseudomonas savastanoi pv. savastanoi PVFi1	95319320	HQ966_23650	CDS	automatic/finished		pyridoxal phosphate-dependent aminotransferase		no						COMMON		2022-04-15	-2	5215602	5216774	1173
43429	2	Pseudomonas Pseudomonas st1	67244657	PSST1_v1_50027	CDS	automatic/finished	cysD	sulfate adenylyltransferase subunit 2	2.7.7.4	no						no		2019-04-24	3	861012	861929	918
43429	2	Pseudomonas savastanoi pv. savastanoi PVFi1	95315787	HQ966_06130	CDS	automatic/finished	cysD	sulfate adenylyltransferase subunit CysD	2.7.7.4	no						COMMON		2022-04-15	2	1352597	1353514	918
43447	2	Pseudomonas Pseudomonas st1	67245722	PSST1_v1_110095	CDS	automatic/finished	thiG	1-deoxy-D-xylulose 5-phosphate:thiol sulfurtransferase	2.8.1.10	no						no		2019-04-24	-1	1954929	1955723	795
43447	2	Pseudomonas savastanoi pv. savastanoi PVFi1	95319734	HQ966_25690	CDS	automatic/finished		thiazole synthase		no						COMMON		2022-04-15	-3	5672033	5672827	795
43469	2	Pseudomonas Pseudomonas st1	67244422	PSST1_v1_30122	CDS	automatic/finished	sucD	succinyl-CoA synthetase subunit alpha	6.2.1.5	no						no		2019-04-24	3	621474	622355	882
43469	2	Pseudomonas savastanoi pv. savastanoi PVFi1	95317896	HQ966_16590	CDS	automatic/finished	sucD	succinate--CoA ligase subunit alpha	6.2.1.5	no						COMMON		2022-04-15	-3	3644564	3645445	882
43484	2	Pseudomonas Pseudomonas st1	67249326	PSST1_v1_900003	CDS	automatic/finished	clpB	ClpB chaperone		no						no		2019-04-24	-1	5620392	5622956	2565
43484	2	Pseudomonas savastanoi pv. savastanoi PVFi1	95319455	HQ966_24320	CDS	automatic/finished	clpB	ATP-dependent chaperone ClpB		no						COMMON		2022-04-15	-3	5374658	5377222	2565
43665	2	Pseudomonas Pseudomonas st1	67245877	PSST1_v1_120108	CDS	automatic/finished	yggR	Type II/IV secretion system family protein		no						no		2019-04-24	2	2124902	2125936	1035
43665	2	Pseudomonas savastanoi pv. savastanoi PVFi1	95315037	HQ966_02425	CDS	automatic/finished		type IV pilus twitching motility protein PilT		no						COMMON		2022-04-15	3	531039	532073	1035
43692	2	Pseudomonas Pseudomonas st1	67248759	PSST1_v1_590016	CDS	automatic/finished	btsT	pyruvate:H(+) symporter		no						no		2019-04-24	2	5034041	5036116	2076
43692	2	Pseudomonas savastanoi pv. savastanoi PVFi1	95315612	HQ966_05260	CDS	automatic/finished		carbon starvation protein A		no						COMMON		2022-04-15	2	1155530	1157605	2076
43864	2	Pseudomonas Pseudomonas st1	67246396	PSST1_v1_160134	CDS	automatic/finished		Transcriptional regulator, MerR family		no						no		2019-04-24	1	2640241	2640597	357
43864	2	Pseudomonas savastanoi pv. savastanoi PVFi1	95317221	HQ966_13240	CDS	automatic/finished		MerR family transcriptional regulator		no						COMMON		2022-04-15	-1	2910157	2910513	357
43910	2	Pseudomonas Pseudomonas st1	67249851	PSST1_v1_1930001	CDS	automatic/finished	insF	transposase		no						no		2019-04-24	1	6024469	6025350	882
43910	2	Pseudomonas savastanoi pv. savastanoi PVFi1	95315337	HQ966_03905	fCDS	automatic/finished		IS3 family transposase		pseudo						COMMON		2022-04-15	-2	870600	871481	882
43910	2	Pseudomonas savastanoi pv. savastanoi PVFi1	95316103	HQ966_07700	CDS	automatic/finished		IS3 family transposase		pseudo						UNIQUE_BANK		2022-04-15	-3	1706090	1706233	144
43910	2	Pseudomonas savastanoi pv. savastanoi PVFi1	95316106	HQ966_07710	fCDS	automatic/finished		IS3 family transposase		pseudo						COMMON		2022-04-15	-1	1707454	1708287	834
43910	2	Pseudomonas savastanoi pv. savastanoi PVFi1	95320256	HQ966_01000	fCDS	automatic/finished		IS3 family transposase		pseudo						COMMON		2022-04-15	1	217306	218187	882
44076	2	Pseudomonas Pseudomonas st1	67243997	PSST1_v1_10146	CDS	automatic/finished	ihfB	integration host factor subunit beta		no						no		2019-04-24	-3	143209	143505	297
44076	2	Pseudomonas savastanoi pv. savastanoi PVFi1	95318541	HQ966_19820	CDS	automatic/finished	ihfB	integration host factor subunit beta		no						COMMON		2022-04-15	-2	4369704	4370000	297
44229	2	Pseudomonas Pseudomonas st1	67245623	PSST1_v1_100146	CDS	automatic/finished	cheY	chemotaxis protein CheY		no						no		2019-04-24	-1	1853907	1854293	387
44229	2	Pseudomonas savastanoi pv. savastanoi PVFi1	95316433	HQ966_09340	CDS	automatic/finished		chemotaxis response regulator CheY		no						COMMON		2022-04-15	3	2048088	2048462	375
44349	2	Pseudomonas Pseudomonas st1	67247091	PSST1_v1_250029	CDS	automatic/finished	ftsH	ATP-dependent zinc metalloprotease FtsH	3.4.24.-	no						no		2019-04-24	1	3371962	3373875	1914
44349	2	Pseudomonas savastanoi pv. savastanoi PVFi1	95315723	HQ966_05810	CDS	automatic/finished	ftsH	ATP-dependent zinc metalloprotease FtsH		no						COMMON		2022-04-15	2	1286483	1288387	1905
44906	2	Pseudomonas Pseudomonas st1	67248330	PSST1_v1_480005	CDS	automatic/finished	nusG	transcription termination factor NusG		no						no		2019-04-24	1	4623601	4624134	534
44906	2	Pseudomonas savastanoi pv. savastanoi PVFi1	95315264	HQ966_03545	CDS	automatic/finished	nusG	transcription termination/antitermination protein NusG		no						COMMON		2022-04-15	1	800986	801519	534
44941	2	Pseudomonas Pseudomonas st1	67244875	PSST1_v1_60063	CDS	automatic/finished	ahpF	alkyl hydroperoxide reductase, AhpF component	1.8.1.-	no						no		2019-04-24	-2	1085498	1087060	1563
44941	2	Pseudomonas savastanoi pv. savastanoi PVFi1	95316955	HQ966_11930	CDS	automatic/finished	ahpF	alkyl hydroperoxide reductase subunit F	1.8.1.-	no						COMMON		2022-04-15	3	2622588	2624150	1563
45057	2	Pseudomonas Pseudomonas st1	67245693	PSST1_v1_110066	CDS	automatic/finished	glyA	serine hydroxymethyltransferase	2.1.2.1, 4.1.2.-	no						no		2019-04-24	2	1927250	1928503	1254
45057	2	Pseudomonas Pseudomonas st1	67248762	PSST1_v1_590019	CDS	automatic/finished	glyA	serine hydroxymethyltransferase	2.1.2.1, 4.1.2.-	no						no		2019-04-24	-3	5037520	5038773	1254
45057	2	Pseudomonas savastanoi pv. savastanoi PVFi1	95315615	HQ966_05275	CDS	automatic/finished		serine hydroxymethyltransferase		no						COMMON		2022-04-15	-1	1159009	1160262	1254
45057	2	Pseudomonas savastanoi pv. savastanoi PVFi1	95319709	HQ966_25565	CDS	automatic/finished		serine hydroxymethyltransferase		no						COMMON		2022-04-15	1	5644354	5645607	1254
45091	2	Pseudomonas Pseudomonas st1	67244968	PSST1_v1_60156	CDS	automatic/finished		Pectate lyase		no						no		2019-04-24	3	1178586	1179473	888
45091	2	Pseudomonas savastanoi pv. savastanoi PVFi1	95316869	HQ966_11500	CDS	automatic/finished		polysaccharide lyase family 1 protein		pseudo						COMMON		2022-04-15	-3	2530190	2531065	876
45364	2	Pseudomonas Pseudomonas st1	67245517	PSST1_v1_100040	CDS	automatic/finished	katB	Catalase	1.11.1.6	no						no		2019-04-24	1	1748575	1750107	1533
45364	2	Pseudomonas savastanoi pv. savastanoi PVFi1	95316536	HQ966_09850	CDS	automatic/finished	katB	catalase KatB	1.11.1.6	no						COMMON		2022-04-15	-1	2153632	2155137	1506
54934	2	Pseudomonas Pseudomonas st1	67248364	PSST1_v1_480039	CDS	automatic/finished	rpmJ	50S ribosomal subunit protein L36		no						no		2019-04-24	1	4650349	4650465	117
54934	2	Pseudomonas savastanoi pv. savastanoi PVFi1	95315297	HQ966_03710	CDS	automatic/finished	rpmJ	50S ribosomal protein L36		no						COMMON		2022-04-15	1	827734	827850	117
56524	2	Pseudomonas Pseudomonas st1	67247797	PSST1_v1_360040	CDS	automatic/finished	purE	N(5)-carboxyaminoimidazole ribonucleotide mutase	5.4.99.18	no						no		2019-04-24	3	4086423	4086914	492
56524	2	Pseudomonas savastanoi pv. savastanoi PVFi1	95320057	HQ966_27275	CDS	automatic/finished	purE	5-(carboxyamino)imidazole ribonucleotide mutase	4.1.1.21, 5.4.99.18	no						COMMON		2022-04-15	-2	6037059	6037550	492
58790	2	Pseudomonas Pseudomonas st1	67247662	PSST1_v1_340017	CDS	automatic/finished	dksA	RNA polymerase-binding transcription factor DksA		no						no		2019-04-24	1	3943777	3944217	441
58790	2	Pseudomonas savastanoi pv. savastanoi PVFi1	95319321	HQ966_23655	CDS	automatic/finished	dksA	RNA polymerase-binding protein DksA		no						COMMON		2022-04-15	2	5217125	5217565	441
58849	2	Pseudomonas Pseudomonas st1	67248334	PSST1_v1_480009	CDS	automatic/finished	rplL	50S ribosomal subunit protein L12		no						no		2019-04-24	3	4626162	4626527	366
58849	2	Pseudomonas savastanoi pv. savastanoi PVFi1	95315268	HQ966_03565	CDS	automatic/finished	rplL	50S ribosomal protein L7/L12		no						COMMON		2022-04-15	3	803547	803912	366
58851	2	Pseudomonas Pseudomonas st1	67248332	PSST1_v1_480007	CDS	automatic/finished	rplA	50S ribosomal subunit protein L1		no						no		2019-04-24	2	4624685	4625380	696
58851	2	Pseudomonas savastanoi pv. savastanoi PVFi1	95315266	HQ966_03555	CDS	automatic/finished	rplA	50S ribosomal protein L1		no						COMMON		2022-04-15	2	802070	802765	696
58989	2	Pseudomonas Pseudomonas st1	67245598	PSST1_v1_100121	CDS	automatic/finished	ccoN	Cbb3-type cytochrome c oxidase subunit CcoN1	7.1.1.9	no						no		2019-04-24	2	1831763	1833205	1443
58989	2	Pseudomonas savastanoi pv. savastanoi PVFi1	95316457	HQ966_09460	CDS	automatic/finished	ccoN	cytochrome-c oxidase, cbb3-type subunit I		no						COMMON		2022-04-15	-1	2069158	2070600	1443
59117	2	Pseudomonas Pseudomonas st1	67244546	PSST1_v1_40094	CDS	automatic/finished	nth	endonuclease III	4.2.99.18	no						no		2019-04-24	-2	749999	750637	639
59117	2	Pseudomonas savastanoi pv. savastanoi PVFi1	95316026	HQ966_07325	CDS	automatic/finished	nth	endonuclease III		no						COMMON		2022-04-15	-1	1611676	1612314	639
59287	2	Pseudomonas Pseudomonas st1	67244430	PSST1_v1_30130	CDS	automatic/finished	fabA	beta-hydroxyacyl-acyl carrier protein dehydratase/isomerase	2.3.1.85, 2.3.1.86, 4.2.1.59, 5.3.3.14	no						no		2019-04-24	-2	628943	629458	516
59287	2	Pseudomonas savastanoi pv. savastanoi PVFi1	95317890	HQ966_16560	CDS	automatic/finished	fabA	3-hydroxyacyl-[acyl-carrier-protein] dehydratase FabA	4.2.1.59	no						COMMON		2022-04-15	3	3637461	3637976	516
59333	2	Pseudomonas Pseudomonas st1	67248722	PSST1_v1_580013	CDS	automatic/finished		RutC family protein in vnfA 5'region		no						no		2019-04-24	-3	4999057	4999437	381
59333	2	Pseudomonas savastanoi pv. savastanoi PVFi1	95314762	HQ966_01065	CDS	automatic/finished		RidA family protein		no						COMMON		2022-04-15	-2	230913	231293	381
59355	2	Pseudomonas Pseudomonas st1	67244686	PSST1_v1_50056	CDS	automatic/finished	ftsA	cell division protein FtsA		no						no		2019-04-24	2	891170	892426	1257
59355	2	Pseudomonas savastanoi pv. savastanoi PVFi1	95315817	HQ966_06280	CDS	automatic/finished	ftsA	cell division protein FtsA		no						COMMON		2022-04-15	1	1382755	1384011	1257
59446	2	Pseudomonas Pseudomonas st1	67246779	PSST1_v1_210043	CDS	automatic/finished	rimK	ribosomal protein S6 modification protein	6.3.2.-	no						no		2019-04-24	-2	3056156	3057061	906
59446	2	Pseudomonas savastanoi pv. savastanoi PVFi1	95314634	HQ966_00455	CDS	automatic/finished	rimK	30S ribosomal protein S6--L-glutamate ligase	6.3.2.-	no						COMMON		2022-04-15	1	95881	96786	906
59581	2	Pseudomonas Pseudomonas st1	67247514	PSST1_v1_310052	CDS	automatic/finished	ubiD	3-octaprenyl-4-hydroxybenzoate decarboxylase	4.1.1.98	no						no		2019-04-24	2	3800501	3801967	1467
59581	2	Pseudomonas savastanoi pv. savastanoi PVFi1	95314856	HQ966_01530	CDS	automatic/finished	ubiD	4-hydroxy-3-polyprenylbenzoate decarboxylase	4.1.1.98	no						COMMON		2022-04-15	2	329105	330571	1467
59737	2	Pseudomonas Pseudomonas st1	67248360	PSST1_v1_480035	CDS	automatic/finished	rpsE	30S ribosomal subunit protein S5		no						no		2019-04-24	1	4647868	4648368	501
59737	2	Pseudomonas savastanoi pv. savastanoi PVFi1	95315293	HQ966_03690	CDS	automatic/finished	rpsE	30S ribosomal protein S5		no						COMMON		2022-04-15	1	825253	825753	501
59843	2	Pseudomonas Pseudomonas st1	67244152	PSST1_v1_20034	CDS	automatic/finished	aroC	chorismate synthase	4.2.3.5	no						no		2019-04-24	-1	286311	287402	1092
59843	2	Pseudomonas savastanoi pv. savastanoi PVFi1	95318105	HQ966_17635	CDS	automatic/finished	aroC	chorismate synthase	4.2.3.5	no						COMMON		2022-04-15	-3	3884813	3885904	1092
60168	2	Pseudomonas Pseudomonas st1	67249276	PSST1_v1_850003	CDS	automatic/finished		Aspartate kinase	2.7.2.4	no						no		2019-04-24	3	5567985	5569217	1233
60168	2	Pseudomonas savastanoi pv. savastanoi PVFi1	95318400	HQ966_19115	CDS	automatic/finished		aspartate kinase	2.7.2.4	no						COMMON		2022-04-15	-1	4219519	4220751	1233
60251	2	Pseudomonas Pseudomonas st1	67247846	PSST1_v1_370034	CDS	automatic/finished	hutH	Histidine ammonia-lyase	4.3.1.3	no						no		2019-04-24	2	4138196	4139743	1548
60251	2	Pseudomonas savastanoi pv. savastanoi PVFi1	95319842	HQ966_26215	CDS	automatic/finished	hutH	histidine ammonia-lyase	4.3.1.3	no						COMMON		2022-04-15	2	5801021	5802568	1548
60381	2	Pseudomonas Pseudomonas st1	67246532	PSST1_v1_180028	CDS	automatic/finished	ycaC	putative hydrolase		no						no	3 : Putative function from multiple computational evidences	2019-04-24	-1	2782941	2783567	627
60381	2	Pseudomonas savastanoi pv. savastanoi PVFi1	95319275	HQ966_23425	CDS	automatic/finished		hydrolase		no						COMMON		2022-04-15	3	5165472	5166098	627
60424	2	Pseudomonas Pseudomonas st1	67249200	PSST1_v1_790007	CDS	automatic/finished	cat	Succinyl-CoA:coenzyme A transferase	2.8.3.-	no						no		2019-04-24	2	5486234	5487727	1494
60424	2	Pseudomonas savastanoi pv. savastanoi PVFi1	95320025	HQ966_27120	CDS	automatic/finished		acetyl-CoA hydrolase/transferase family protein		no						COMMON		2022-04-15	2	6005366	6006859	1494
60444	2	Pseudomonas Pseudomonas st1	67244383	PSST1_v1_30083	CDS	automatic/finished	gltX	Glutamate--tRNA ligase	6.1.1.17	no						no		2019-04-24	3	579786	581267	1482
60444	2	Pseudomonas savastanoi pv. savastanoi PVFi1	95317936	HQ966_16790	CDS	automatic/finished	gltX	glutamate--tRNA ligase	6.1.1.17	no						COMMON		2022-04-15	-3	3685652	3687133	1482
60466	2	Pseudomonas Pseudomonas st1	67245808	PSST1_v1_120039	CDS	automatic/finished	gltD	glutamate synthase subunit GltD	1.4.1.13, 1.4.1.4	no						no		2019-04-24	3	2052831	2054249	1419
60466	2	Pseudomonas savastanoi pv. savastanoi PVFi1	95314969	HQ966_02085	CDS	automatic/finished		FAD-dependent oxidoreductase		no						COMMON		2022-04-15	3	459000	460418	1419
60480	2	Pseudomonas Pseudomonas st1	67248425	PSST1_v1_500013	CDS	automatic/finished	ispH	1-hydroxy-2-methyl-2-(E)-butenyl 4-diphosphate reductase	1.17.7.4	no						no		2019-04-24	-3	4713193	4714140	948
60480	2	Pseudomonas savastanoi pv. savastanoi PVFi1	95319475	HQ966_24415	CDS	automatic/finished	ispH	4-hydroxy-3-methylbut-2-enyl diphosphate reductase	1.17.7.4	no						COMMON		2022-04-15	-1	5397913	5398860	948
60489	2	Pseudomonas Pseudomonas st1	67246051	PSST1_v1_140021	CDS	automatic/finished	rpsP	30S ribosomal subunit protein S16		no						no		2019-04-24	2	2313293	2313550	258
60489	2	Pseudomonas savastanoi pv. savastanoi PVFi1	95318813	HQ966_21150	CDS	automatic/finished	rpsP	30S ribosomal protein S16		no						COMMON		2022-04-15	-1	4666297	4666554	258
60582	2	Pseudomonas Pseudomonas st1	67248348	PSST1_v1_480023	CDS	automatic/finished	rplV	50S ribosomal subunit protein L22		no						no		2019-04-24	3	4642836	4643168	333
60582	2	Pseudomonas savastanoi pv. savastanoi PVFi1	95315281	HQ966_03630	CDS	automatic/finished	rplV	50S ribosomal protein L22		no						COMMON		2022-04-15	3	820221	820553	333
60591	2	Pseudomonas Pseudomonas st1	67248359	PSST1_v1_480034	CDS	automatic/finished	rplR	50S ribosomal subunit protein L18		no						no		2019-04-24	1	4647514	4647864	351
60591	2	Pseudomonas savastanoi pv. savastanoi PVFi1	95315292	HQ966_03685	CDS	automatic/finished	rplR	50S ribosomal protein L18		no						COMMON		2022-04-15	1	824899	825249	351
60617	2	Pseudomonas Pseudomonas st1	67248213	PSST1_v1_450013	CDS	automatic/finished	xpt	Xanthine phosphoribosyltransferase	2.4.2.22	no						no		2019-04-24	2	4506764	4507333	570
60617	2	Pseudomonas savastanoi pv. savastanoi PVFi1	95314544	HQ966_00010	CDS	automatic/finished		xanthine phosphoribosyltransferase	2.4.2.22	no						COMMON		2022-04-15	3	2064	2633	570
60647	2	Pseudomonas Pseudomonas st1	67244665	PSST1_v1_50035	CDS	automatic/finished	rpsI	30S ribosomal subunit protein S9		no						no		2019-04-24	3	869709	870101	393
60647	2	Pseudomonas savastanoi pv. savastanoi PVFi1	95315795	HQ966_06170	CDS	automatic/finished	rpsI	30S ribosomal protein S9		no						COMMON		2022-04-15	2	1361294	1361686	393
60958	2	Pseudomonas Pseudomonas st1	67244528	PSST1_v1_40076	CDS	automatic/finished	glpK	glycerol kinase	2.7.1.30	no						no		2019-04-24	-2	732731	734236	1506
60958	2	Pseudomonas savastanoi pv. savastanoi PVFi1	95316009	HQ966_07240	CDS	automatic/finished	glpK	glycerol kinase GlpK	2.7.1.30	no						COMMON		2022-04-15	-2	1594398	1595903	1506
60964	2	Pseudomonas Pseudomonas st1	67244707	PSST1_v1_50077	CDS	automatic/finished	groS	cochaperonin GroES		no						no		2019-04-24	1	912100	912393	294
60964	2	Pseudomonas savastanoi pv. savastanoi PVFi1	95315836	HQ966_06375	CDS	automatic/finished		co-chaperone GroES		no						COMMON		2022-04-15	3	1403685	1403978	294
61265	2	Pseudomonas Pseudomonas st1	67245859	PSST1_v1_120090	CDS	automatic/finished	ahcY	Adenosylhomocysteinase	3.3.1.1	no						no		2019-04-24	-3	2106688	2108097	1410
61265	2	Pseudomonas savastanoi pv. savastanoi PVFi1	95315019	HQ966_02335	CDS	automatic/finished	ahcY	adenosylhomocysteinase	3.3.1.1	no						COMMON		2022-04-15	-3	512825	514234	1410
61321	2	Pseudomonas Pseudomonas st1	67244072	PSST1_v1_10221	CDS	automatic/finished	dctA	C4 dicarboxylate/orotate:H(+) symporter		no						no		2019-04-24	-3	213157	214509	1353
61321	2	Pseudomonas savastanoi pv. savastanoi PVFi1	95318607	HQ966_20150	CDS	automatic/finished		dicarboxylate/amino acid:cation symporter		no						COMMON		2022-04-15	-2	4439652	4441004	1353
61406	2	Pseudomonas Pseudomonas st1	67248571	PSST1_v1_540002	CDS	automatic/finished		Omega-amino acid--pyruvate aminotransferase	2.6.1.18	no						no		2019-04-24	-2	4853456	4854802	1347
61406	2	Pseudomonas savastanoi pv. savastanoi PVFi1	95315249	HQ966_03470	CDS	automatic/finished		aspartate aminotransferase family protein		no						COMMON		2022-04-15	2	788840	790186	1347
61499	2	Pseudomonas Pseudomonas st1	67248464	PSST1_v1_510014	CDS	automatic/finished	ppsA	phosphoenolpyruvate synthetase	2.7.9.2	no						no		2019-04-24	-1	4754550	4756925	2376
61499	2	Pseudomonas savastanoi pv. savastanoi PVFi1	95317817	HQ966_16210	CDS	automatic/finished	ppsA	phosphoenolpyruvate synthase	2.7.9.2	no						COMMON		2022-04-15	-1	3555628	3558003	2376
61621	2	Pseudomonas Pseudomonas st1	67244184	PSST1_v1_20066	CDS	automatic/finished	dnaX	DNA polymerase III subunit tau		no						no		2019-04-24	-3	309268	311481	2214
61621	2	Pseudomonas savastanoi pv. savastanoi PVFi1	95318132	HQ966_17770	CDS	automatic/finished	dnaX	DNA polymerase III subunit gamma/tau	2.7.7.7	no						COMMON		2022-04-15	-2	3907770	3909983	2214
61704	2	Pseudomonas Pseudomonas st1	67248687	PSST1_v1_570009	CDS	automatic/finished	ybaR	Putative sulfate transporter YbaR		no						no	3 : Putative function from multiple computational evidences	2019-04-24	-2	4962611	4964098	1488
61704	2	Pseudomonas savastanoi pv. savastanoi PVFi1	95316829	HQ966_11300	CDS	automatic/finished		SulP family inorganic anion transporter		no						COMMON		2022-04-15	1	2484190	2485677	1488
62185	2	Pseudomonas Pseudomonas st1	67246134	PSST1_v1_140104	CDS	automatic/finished	kdsA	3-deoxy-D-manno-octulosonate 8-phosphate synthase	2.5.1.55	no						no		2019-04-24	1	2407156	2408001	846
62185	2	Pseudomonas savastanoi pv. savastanoi PVFi1	95318734	HQ966_20760	CDS	automatic/finished	kdsA	3-deoxy-8-phosphooctulonate synthase	2.5.1.55	no						COMMON		2022-04-15	-3	4571843	4572688	846
64337	2	Pseudomonas Pseudomonas st1	67249602	PSST1_v1_1200006	CDS	automatic/finished	msrA	Peptide methionine sulfoxide reductase MsrA	1.8.4.11	no						no		2019-04-24	-1	5842131	5842637	507
64337	2	Pseudomonas savastanoi pv. savastanoi PVFi1	95319651	HQ966_25275	CDS	automatic/finished	msrA	peptide-methionine (S)-S-oxide reductase MsrA	1.8.4.11	no						COMMON		2022-04-15	-2	5574882	5575388	507
64543	2	Pseudomonas Pseudomonas st1	67245555	PSST1_v1_100078	CDS	automatic/finished	antA	Anthranilate 1,2-dioxygenase large subunit	1.14.12.1	no						no		2019-04-24	-3	1784416	1785819	1404
64543	2	Pseudomonas savastanoi pv. savastanoi PVFi1	95316498	HQ966_09665	CDS	automatic/finished	antA	anthranilate 1,2-dioxygenase large subunit	1.14.12.1	no						COMMON		2022-04-15	2	2116529	2117935	1407
65970	2	Pseudomonas Pseudomonas st1	67248431	PSST1_v1_500019	CDS	automatic/finished	rpsT	30S ribosomal subunit protein S20		no						no		2019-04-24	2	4720856	4721134	279
65970	2	Pseudomonas savastanoi pv. savastanoi PVFi1	95319481	HQ966_24445	CDS	automatic/finished	rpsT	30S ribosomal protein S20		no						COMMON		2022-04-15	2	5405576	5405854	279
66399	2	Pseudomonas Pseudomonas st1	67248775	PSST1_v1_600007	CDS	automatic/finished	tktA	transketolase 1	2.2.1.1	no						no		2019-04-24	-3	5054491	5056488	1998
66399	2	Pseudomonas savastanoi pv. savastanoi PVFi1	95319789	HQ966_25960	CDS	automatic/finished	tkt	transketolase	2.2.1.1	no						COMMON		2022-04-15	3	5735631	5737628	1998
66446	2	Pseudomonas Pseudomonas st1	67248888	PSST1_v1_640009	CDS	automatic/finished	metI	L-methionine/D-methionine ABC transporter membrane subunit	7.4.2.-	no						no		2019-04-24	-2	5178467	5179111	645
66446	2	Pseudomonas savastanoi pv. savastanoi PVFi1	95314902	HQ966_01750	CDS	automatic/finished		ABC transporter permease		no						COMMON		2022-04-15	-1	376957	377601	645
66505	2	Pseudomonas Pseudomonas st1	67245844	PSST1_v1_120075	CDS	automatic/finished		Malonate decarboxylase beta subunit		no						no		2019-04-24	3	2091024	2091875	852
66505	2	Pseudomonas savastanoi pv. savastanoi PVFi1	95315004	HQ966_02260	CDS	automatic/finished		biotin-independent malonate decarboxylase subunit beta	4.1.1.88	no						COMMON		2022-04-15	1	497161	498012	852
66508	2	Pseudomonas Pseudomonas st1	67245841	PSST1_v1_120072	CDS	automatic/finished	madA	Acetyl-S-ACP:malonate ACP transferase	2.3.1.187	no						no		2019-04-24	2	2088182	2089855	1674
66508	2	Pseudomonas savastanoi pv. savastanoi PVFi1	95315001	HQ966_02245	CDS	automatic/finished	mdcA	malonate decarboxylase subunit alpha		no						COMMON		2022-04-15	3	494316	495992	1677
66687	2	Pseudomonas Pseudomonas st1	67248038	PSST1_v1_410018	CDS	automatic/finished	ybdR	putative Zn(2(+))-dependent alcohol dehydrogenase YbdR		no						no	3 : Putative function from multiple computational evidences	2019-04-24	-3	4322269	4323504	1236
66687	2	Pseudomonas savastanoi pv. savastanoi PVFi1	95316325	HQ966_08800	CDS	automatic/finished		glutathione-dependent formaldehyde dehydrogenase		no						COMMON		2022-04-15	-3	1923737	1924972	1236
67139	2	Pseudomonas Pseudomonas st1	67245041	PSST1_v1_70052	CDS	automatic/finished		Putative uncharacterized transketolase family protein y4mO		no						no	3 : Putative function from multiple computational evidences	2019-04-24	2	1253375	1254223	849
67139	2	Pseudomonas savastanoi pv. savastanoi PVFi1	95318929	HQ966_21720	CDS	automatic/finished		transketolase		no						COMMON		2022-04-15	2	4788212	4789060	849
67170	2	Pseudomonas Pseudomonas st1	67247129	PSST1_v1_260005	CDS	automatic/finished		Peptidyl-prolyl cis-trans isomerase	5.2.1.8	no						no		2019-04-24	3	3418119	3418460	342
67170	2	Pseudomonas savastanoi pv. savastanoi PVFi1	95317626	HQ966_15255	CDS	automatic/finished		FKBP-type peptidyl-prolyl cis-trans isomerase	5.2.1.8	no						COMMON		2022-04-15	2	3342089	3342430	342
67180	2	Pseudomonas Pseudomonas st1	67245714	PSST1_v1_110087	CDS	automatic/finished	betB	betaine aldehyde dehydrogenase	1.2.1.8	no						no		2019-04-24	-1	1946898	1948370	1473
67180	2	Pseudomonas savastanoi pv. savastanoi PVFi1	95319727	HQ966_25655	CDS	automatic/finished	betB	betaine-aldehyde dehydrogenase	1.2.1.8	no						COMMON		2022-04-15	-3	5664002	5665474	1473
67254	2	Pseudomonas Pseudomonas st1	67248339	PSST1_v1_480014	CDS	automatic/finished	rpsG	30S ribosomal subunit protein S7		no						no		2019-04-24	2	4635779	4636249	471
67254	2	Pseudomonas savastanoi pv. savastanoi PVFi1	95315272	HQ966_03585	CDS	automatic/finished	rpsG	30S ribosomal protein S7		no						COMMON		2022-04-15	2	813164	813634	471
67350	2	Pseudomonas Pseudomonas st1	67245913	PSST1_v1_130011	CDS	automatic/finished	nuoK	NADH:quinone oxidoreductase subunit K	1.6.5.-, 7.1.1.2	no						no		2019-04-24	-1	2166036	2166344	309
67350	2	Pseudomonas savastanoi pv. savastanoi PVFi1	95316692	HQ966_10620	CDS	automatic/finished	nuoK	NADH-quinone oxidoreductase subunit NuoK	1.6.5.11	no						COMMON		2022-04-15	-1	2331181	2331489	309
67352	2	Pseudomonas Pseudomonas st1	67245915	PSST1_v1_130013	CDS	automatic/finished	nuoI	NADH:quinone oxidoreductase subunit I	1.6.5.-, 7.1.1.2	no						no		2019-04-24	-1	2166861	2167409	549
67352	2	Pseudomonas savastanoi pv. savastanoi PVFi1	95316694	HQ966_10630	CDS	automatic/finished	nuoI	NADH-quinone oxidoreductase subunit NuoI	1.6.5.11	no						COMMON		2022-04-15	-1	2332006	2332554	549
67366	2	Pseudomonas Pseudomonas st1	67244088	PSST1_v1_10237	CDS	automatic/finished	nrdB	Ribonucleoside-diphosphate reductase subunit beta	1.17.4.1	no						no		2019-04-24	3	228663	229910	1248
67366	2	Pseudomonas savastanoi pv. savastanoi PVFi1	95318620	HQ966_20215	CDS	automatic/finished		ribonucleotide-diphosphate reductase subunit beta	1.17.4.1	no						COMMON		2022-04-15	3	4455270	4456517	1248
67399	2	Pseudomonas Pseudomonas st1	67247633	PSST1_v1_330055	CDS	automatic/finished	nadA	quinolinate synthase	2.5.1.72	no						no		2019-04-24	3	3916686	3917744	1059
67399	2	Pseudomonas savastanoi pv. savastanoi PVFi1	95316264	HQ966_08505	CDS	automatic/finished	nadA	quinolinate synthase NadA	2.5.1.72	no						COMMON		2022-04-15	2	1868819	1869877	1059
67458	2	Pseudomonas Pseudomonas st1	67246389	PSST1_v1_160127	CDS	automatic/finished	thrS	threonine--tRNA ligase	6.1.1.3	no						no		2019-04-24	2	2633312	2635234	1923
67458	2	Pseudomonas savastanoi pv. savastanoi PVFi1	95317228	HQ966_13275	CDS	automatic/finished	thrS	threonine--tRNA ligase	6.1.1.3	no						COMMON		2022-04-15	-2	2915520	2917442	1923
67516	2	Pseudomonas Pseudomonas st1	67245588	PSST1_v1_100111	CDS	automatic/finished	acnA	aconitate hydratase 1		no						no		2019-04-24	2	1816850	1819594	2745
67516	2	Pseudomonas savastanoi pv. savastanoi PVFi1	95316466	HQ966_09505	CDS	automatic/finished	acnA	aconitate hydratase AcnA	4.2.1.3	no						COMMON		2022-04-15	-1	2082769	2085513	2745
67525	2	Pseudomonas Pseudomonas st1	67247650	PSST1_v1_340005	CDS	automatic/finished	ilvH	acetolactate synthase/acetohydroxybutanoate synthase, regulatory subunit	2.2.1.6	no						no		2019-04-24	-2	3931268	3931759	492
67525	2	Pseudomonas savastanoi pv. savastanoi PVFi1	95319309	HQ966_23595	CDS	automatic/finished	ilvN	acetolactate synthase small subunit	2.2.1.6	no						COMMON		2022-04-15	-2	5204616	5205107	492
67772	2	Pseudomonas Pseudomonas st1	67247969	PSST1_v1_400002	CDS	automatic/finished	argH	Argininosuccinate lyase	4.3.2.1	no						no		2019-04-24	-1	4258071	4259465	1395
67772	2	Pseudomonas savastanoi pv. savastanoi PVFi1	95320238	HQ966_28190	CDS	automatic/finished	argH	argininosuccinate lyase	4.3.2.1	no						COMMON		2022-04-15	2	6237398	6238792	1395
67912	2	Pseudomonas Pseudomonas st1	67245346	PSST1_v1_90006	CDS	automatic/finished	ppa	inorganic pyrophosphatase	3.6.1.1, 3.6.1.25	no						no		2019-04-24	2	1555643	1556170	528
67912	2	Pseudomonas savastanoi pv. savastanoi PVFi1	95315192	HQ966_03195	CDS	automatic/finished	ppa	inorganic diphosphatase	3.6.1.1	no						COMMON		2022-04-15	-3	732116	732643	528
67956	2	Pseudomonas Pseudomonas st1	67248869	PSST1_v1_630016	CDS	automatic/finished	atpE	ATP synthase Fo complex subunit c	7.1.2.2	no						no		2019-04-24	1	5158372	5158629	258
67956	2	Pseudomonas savastanoi pv. savastanoi PVFi1	95320162	HQ966_27810	CDS	automatic/finished	atpE	F0F1 ATP synthase subunit C		no						COMMON		2022-04-15	-3	6159587	6159844	258
73158	2	Pseudomonas Pseudomonas st1	67247822	PSST1_v1_370010	CDS	automatic/finished	bipA	ribosome-dependent GTPase, ribosome assembly factor		no						no		2019-04-24	-3	4110139	4111959	1821
73158	2	Pseudomonas savastanoi pv. savastanoi PVFi1	95319821	HQ966_26110	CDS	automatic/finished	typA	translational GTPase TypA		no						COMMON		2022-04-15	-2	5772963	5774783	1821
77365	2	Pseudomonas Pseudomonas st1	67245328	PSST1_v1_80164	CDS	automatic/finished	rffH	dTDP-glucose pyrophosphorylase 2	2.7.7.24	no						no		2019-04-24	2	1533458	1534348	891
77365	2	Pseudomonas savastanoi pv. savastanoi PVFi1	95319194	HQ966_23035	CDS	automatic/finished	rfbA	glucose-1-phosphate thymidylyltransferase RfbA	2.7.7.24	no						COMMON		2022-04-15	3	5071554	5072444	891
80996	2	Pseudomonas Pseudomonas st1	67249788	PSST1_v1_1620002	CDS	automatic/finished		Putative integrase protein		no						no	3 : Putative function from multiple computational evidences	2019-04-24	-3	5978056	5979678	1623
80996	2	Pseudomonas savastanoi pv. savastanoi PVFi1	95316187	HQ966_08115	CDS	automatic/finished		DDE-type integrase/transposase/recombinase		no						COMMON		2022-04-15	-2	1789845	1791482	1638
108013	2	Pseudomonas Pseudomonas st1	67244679	PSST1_v1_50049	CDS	automatic/finished	mraY	phospho-N-acetylmuramoyl-pentapeptide- transferase	2.7.8.13	no						no		2019-04-24	1	883168	884250	1083
108013	2	Pseudomonas savastanoi pv. savastanoi PVFi1	95315810	HQ966_06245	CDS	automatic/finished	mraY	phospho-N-acetylmuramoyl-pentapeptide- transferase	2.7.8.13	no						COMMON		2022-04-15	3	1374753	1375835	1083
108164	2	Pseudomonas Pseudomonas st1	67244274	PSST1_v1_20156	CDS	automatic/finished	hupB	DNA-binding protein HU-beta		no						no		2019-04-24	-2	433400	433672	273
108164	2	Pseudomonas savastanoi pv. savastanoi PVFi1	95318214	HQ966_18180	CDS	automatic/finished		HU family DNA-binding protein		no						COMMON		2022-04-15	-2	4031895	4032167	273
108332	2	Pseudomonas Pseudomonas st1	67246501	PSST1_v1_170095	CDS	automatic/finished	ybiT	ABC transporter ATP-binding protein YbiT		no						no		2019-04-24	2	2747948	2749537	1590
108332	2	Pseudomonas savastanoi pv. savastanoi PVFi1	95317428	HQ966_14265	CDS	automatic/finished		ABC-F family ATPase		no						COMMON		2022-04-15	2	3104729	3106318	1590
108348	2	Pseudomonas Pseudomonas st1	67247379	PSST1_v1_290054	CDS	automatic/finished	potG	putrescine ABC transporter ATP binding subunit	7.6.2.-	no						no		2019-04-24	1	3665200	3666342	1143
108348	2	Pseudomonas savastanoi pv. savastanoi PVFi1	95319872	HQ966_26360	CDS	automatic/finished	potA	polyamine ABC transporter ATP-binding protein		no						COMMON		2022-04-15	-1	5834962	5836104	1143
108383	2	Pseudomonas Pseudomonas st1	67243998	PSST1_v1_10147	CDS	automatic/finished	rpsA	30S ribosomal subunit protein S1		no						no		2019-04-24	-1	143826	145517	1692
108383	2	Pseudomonas savastanoi pv. savastanoi PVFi1	95318542	HQ966_19825	CDS	automatic/finished	rpsA	30S ribosomal protein S1		no						COMMON		2022-04-15	-3	4370321	4372012	1692
108456	2	Pseudomonas Pseudomonas st1	67248430	PSST1_v1_500018	CDS	automatic/finished	murJ	putative lipid II flippase MurJ		no						no	3 : Putative function from multiple computational evidences	2019-04-24	-3	4719067	4720563	1497
108456	2	Pseudomonas savastanoi pv. savastanoi PVFi1	95319480	HQ966_24440	CDS	automatic/finished	murJ	murein biosynthesis integral membrane protein MurJ		no						COMMON		2022-04-15	-1	5403787	5405325	1539
109276	2	Pseudomonas Pseudomonas st1	67248227	PSST1_v1_450027	CDS	automatic/finished	gabT	4-aminobutyrate aminotransferase GabT	2.6.1.11, 2.6.1.19	no						no		2019-04-24	-1	4522953	4524233	1281
109276	2	Pseudomonas savastanoi pv. savastanoi PVFi1	95314558	HQ966_00080	CDS	automatic/finished	gabT	4-aminobutyrate--2-oxoglutarate transaminase	2.6.1.19	no						COMMON		2022-04-15	-1	18253	19533	1281
109311	2	Pseudomonas Pseudomonas st1	67245903	PSST1_v1_130001	CDS	automatic/finished	queD	6-carboxy-5,6,7,8-tetrahydropterin synthase	4.1.2.50	no						no		2019-04-24	-2	2154890	2155246	357
109311	2	Pseudomonas savastanoi pv. savastanoi PVFi1	95316682	HQ966_10570	CDS	automatic/finished	queD	6-carboxytetrahydropterin synthase QueD	4.1.2.50	no						COMMON		2022-04-15	-2	2320035	2320391	357
109517	2	Pseudomonas Pseudomonas st1	67245176	PSST1_v1_80012	CDS	automatic/finished	yhdZ	putative ABC transporter ATP-binding subunit YhdZ		no						no	3 : Putative function from multiple computational evidences	2019-04-24	-1	1388397	1389161	765
109517	2	Pseudomonas savastanoi pv. savastanoi PVFi1	95319050	HQ966_22320	CDS	automatic/finished		amino acid ABC transporter ATP-binding protein		no						COMMON		2022-04-15	-2	4925064	4925828	765
109557	2	Pseudomonas Pseudomonas st1	67246778	PSST1_v1_210042	CDS	automatic/finished	gltP	glutamate/aspartate : H(+) symporter GltP		no						no		2019-04-24	-2	3054368	3055699	1332
109557	2	Pseudomonas savastanoi pv. savastanoi PVFi1	95314635	HQ966_00460	CDS	automatic/finished	gltP	glutamate/aspartate:proton symporter GltP		no						COMMON		2022-04-15	1	97243	98574	1332
109573	2	Pseudomonas Pseudomonas st1	67248393	PSST1_v1_490019	CDS	automatic/finished	purD	phosphoribosylamine--glycine ligase	6.3.4.13	no						no		2019-04-24	2	4678850	4680145	1296
109573	2	Pseudomonas savastanoi pv. savastanoi PVFi1	95315435	HQ966_04385	CDS	automatic/finished	purD	phosphoribosylamine--glycine ligase	6.3.4.13	no						COMMON		2022-04-15	-2	964344	965639	1296
109598	2	Pseudomonas Pseudomonas st1	67244529	PSST1_v1_40077	CDS	automatic/finished	glpF	glycerol facilitator		no						no		2019-04-24	-2	734297	735154	858
109598	2	Pseudomonas savastanoi pv. savastanoi PVFi1	95316010	HQ966_07245	CDS	automatic/finished		aquaporin		no						COMMON		2022-04-15	-2	1595964	1596821	858
111332	2	Pseudomonas Pseudomonas st1	67248553	PSST1_v1_530028	CDS	automatic/finished	pabA	aminodeoxychorismate synthase subunit 2	2.6.1.85	no						no		2019-04-24	2	4836941	4837540	600
111332	2	Pseudomonas savastanoi pv. savastanoi PVFi1	95319532	HQ966_24695	CDS	automatic/finished		aminodeoxychorismate/anthranilate synthase component II		no						COMMON		2022-04-15	-3	5460815	5461414	600
111574	2	Pseudomonas Pseudomonas st1	67248351	PSST1_v1_480026	CDS	automatic/finished	rpmC	50S ribosomal subunit protein L29		no						no		2019-04-24	3	4644294	4644485	192
111574	2	Pseudomonas savastanoi pv. savastanoi PVFi1	95315284	HQ966_03645	CDS	automatic/finished	rpmC	50S ribosomal protein L29		no						COMMON		2022-04-15	3	821679	821870	192
111766	2	Pseudomonas Pseudomonas st1	67247061	PSST1_v1_240074	CDS	automatic/finished	ettA	energy-dependent translational throttle protein EttA		no						no		2019-04-24	-2	3340670	3342361	1692
111766	2	Pseudomonas savastanoi pv. savastanoi PVFi1	95315628	HQ966_05335	CDS	automatic/finished	ettA	energy-dependent translational throttle protein EttA		no						COMMON		2022-04-15	1	1178365	1180056	1692
111879	2	Pseudomonas Pseudomonas st1	67248818	PSST1_v1_610023	CDS	automatic/finished	greB	transcription elongation factor GreB		no						no		2019-04-24	1	5104495	5104968	474
111879	2	Pseudomonas savastanoi pv. savastanoi PVFi1	95317846	HQ966_16345	CDS	automatic/finished	greB	transcription elongation factor GreB		no						COMMON		2022-04-15	-1	3587614	3588087	474
111994	2	Pseudomonas Pseudomonas st1	67248858	PSST1_v1_630005	CDS	automatic/finished	dnaA	chromosomal replication initiator protein DnaA		no						no		2019-04-24	-3	5145928	5147463	1536
111994	2	Pseudomonas savastanoi pv. savastanoi PVFi1	95320174	HQ966_27870	CDS	automatic/finished	dnaA	chromosomal replication initiator protein DnaA		no						COMMON		2022-04-15	2	6170753	6172288	1536
111997	2	Pseudomonas Pseudomonas st1	67248855	PSST1_v1_630002	CDS	automatic/finished	gyrB	DNA gyrase subunit B	5.6.2.-	no						no		2019-04-24	-1	5141238	5143655	2418
111997	2	Pseudomonas savastanoi pv. savastanoi PVFi1	95320177	HQ966_27885	CDS	automatic/finished	gyrB	DNA topoisomerase (ATP-hydrolyzing) subunit B		no						COMMON		2022-04-15	3	6174561	6176978	2418
112042	2	Pseudomonas Pseudomonas st1	67245326	PSST1_v1_80162	CDS	automatic/finished	rfbB	dTDP-glucose 4,6-dehydratase 1	4.2.1.46	no						no		2019-04-24	1	1531483	1532556	1074
112042	2	Pseudomonas Pseudomonas st1	67247863	PSST1_v1_380002	CDS	automatic/finished	rffG	dTDP-glucose 4,6-dehydratase 2	4.2.1.46	no						no		2019-04-24	2	4158227	4159309	1083
112042	2	Pseudomonas savastanoi pv. savastanoi PVFi1	95319192	HQ966_23025	CDS	automatic/finished	rfbB	dTDP-glucose 4,6-dehydratase	4.2.1.46	no						COMMON		2022-04-15	2	5069579	5070652	1074
112042	2	Pseudomonas savastanoi pv. savastanoi PVFi1	95319938	HQ966_26685	CDS	automatic/finished	rfbB	dTDP-glucose 4,6-dehydratase	4.2.1.46	no						COMMON		2022-04-15	3	5904147	5905229	1083
112117	2	Pseudomonas Pseudomonas st1	67245795	PSST1_v1_120026	CDS	automatic/finished	rpmE	50S ribosomal subunit protein L31		no						no		2019-04-24	1	2034163	2034384	222
112117	2	Pseudomonas savastanoi pv. savastanoi PVFi1	95314956	HQ966_02020	CDS	automatic/finished	rpmE	50S ribosomal protein L31		no						COMMON		2022-04-15	1	440332	440553	222
112139	2	Pseudomonas Pseudomonas st1	67245812	PSST1_v1_120043	CDS	automatic/finished	hemE	uroporphyrinogen decarboxylase	4.1.1.37	no						no		2019-04-24	3	2059647	2060711	1065
112139	2	Pseudomonas savastanoi pv. savastanoi PVFi1	95314972	HQ966_02100	CDS	automatic/finished	hemE	uroporphyrinogen decarboxylase	4.1.1.37	no						COMMON		2022-04-15	3	465816	466880	1065
112171	2	Pseudomonas Pseudomonas st1	67249260	PSST1_v1_830012	CDS	automatic/finished	actP	acetate/glycolate:cation symporter		no						no		2019-04-24	-3	5547052	5548710	1659
112171	2	Pseudomonas savastanoi pv. savastanoi PVFi1	95318660	HQ966_20405	CDS	automatic/finished		cation acetate symporter		no						COMMON		2022-04-15	-1	4500601	4502259	1659
112258	2	Pseudomonas Pseudomonas st1	67248436	PSST1_v1_500024	CDS	automatic/finished	rplU	50S ribosomal subunit protein L21		no						no		2019-04-24	-1	4724790	4725101	312
112258	2	Pseudomonas savastanoi pv. savastanoi PVFi1	95319486	HQ966_24470	CDS	automatic/finished	rplU	50S ribosomal protein L21		no						COMMON		2022-04-15	-2	5409510	5409821	312
112368	2	Pseudomonas Pseudomonas st1	67247054	PSST1_v1_240067	CDS	automatic/finished		Putative inner membrane protein (Fragment)		no						no	3 : Putative function from multiple computational evidences	2019-04-24	-2	3333284	3333772	489
112368	2	Pseudomonas savastanoi pv. savastanoi PVFi1	95315635	HQ966_05370	CDS	automatic/finished		TIGR00645 family protein		no						COMMON		2022-04-15	1	1186954	1187442	489
112369	2	Pseudomonas Pseudomonas st1	67246455	PSST1_v1_170049	CDS	automatic/finished		Dienelactone hydrolase family		no						no		2019-04-24	1	2702536	2703423	888
112369	2	Pseudomonas savastanoi pv. savastanoi PVFi1	95317386	HQ966_14060	CDS	automatic/finished		dienelactone hydrolase family protein		no						COMMON		2022-04-15	3	3057852	3058739	888
112533	2	Pseudomonas Pseudomonas st1	67246135	PSST1_v1_140105	CDS	automatic/finished	eno	enolase	4.2.1.11	no						no		2019-04-24	2	2408141	2409427	1287
112533	2	Pseudomonas savastanoi pv. savastanoi PVFi1	95318733	HQ966_20755	CDS	automatic/finished	eno	phosphopyruvate hydratase	4.2.1.11	no						COMMON		2022-04-15	-1	4570417	4571703	1287
112590	2	Pseudomonas Pseudomonas st1	67244773	PSST1_v1_50143	CDS	automatic/finished	kgtP	alpha-ketoglutarate:H(+) symporter		no						no		2019-04-24	1	975367	976668	1302
112590	2	Pseudomonas savastanoi pv. savastanoi PVFi1	95315899	HQ966_06690	CDS	automatic/finished		metabolite/H+ symporter		no						COMMON		2022-04-15	2	1468166	1469467	1302
112635	2	Pseudomonas Pseudomonas st1	67248266	PSST1_v1_460026	CDS	automatic/finished	ispG	(E)-4-hydroxy-3-methylbut-2-enyl-diphosphate synthase (flavodoxin)	1.17.7.3	no						no		2019-04-24	2	4557446	4558555	1110
112635	2	Pseudomonas savastanoi pv. savastanoi PVFi1	95318860	HQ966_21380	CDS	automatic/finished	ispG	flavodoxin-dependent (E)-4-hydroxy-3-methylbut-2-enyl-diphosphate synthase	1.17.7.1	no						COMMON		2022-04-15	-2	4719528	4720637	1110
112642	2	Pseudomonas Pseudomonas st1	67248282	PSST1_v1_460042	CDS	automatic/finished		Integrase		no						no		2019-04-24	1	4575691	4577013	1323
112642	2	Pseudomonas savastanoi pv. savastanoi PVFi1	95318845	HQ966_21305	CDS	automatic/finished		tyrosine-type recombinase/integrase		no						COMMON		2022-04-15	-1	4701070	4702290	1221
112643	2	Pseudomonas Pseudomonas st1	67248284	PSST1_v1_460044	CDS	automatic/finished		protein of unknown function		no	u : unknown	1 : Unknown				no	5 : Unknown function	2019-04-24	2	4577972	4578196	225
112643	2	Pseudomonas savastanoi pv. savastanoi PVFi1	95318843	HQ966_21295	CDS	automatic/finished		AlpA family transcriptional regulator		no						COMMON		2022-04-15	-2	4699887	4700111	225
112657	2	Pseudomonas Pseudomonas st1	67247642	PSST1_v1_330064	CDS	automatic/finished	purC	phosphoribosylaminoimidazole-succinocarboxamide synthase	6.3.2.6	no						no		2019-04-24	1	3924955	3925665	711
112657	2	Pseudomonas savastanoi pv. savastanoi PVFi1	95316273	HQ966_08550	CDS	automatic/finished		phosphoribosylaminoimidazolesuccinocarboxamide synthase	6.3.2.6	no						COMMON		2022-04-15	3	1877088	1877798	711
112696	2	Pseudomonas Pseudomonas st1	67245867	PSST1_v1_120098	CDS	automatic/finished	alaC	glutamate--pyruvate aminotransferase AlaC	2.6.1.2	no						no		2019-04-24	-3	2115109	2116317	1209
112696	2	Pseudomonas savastanoi pv. savastanoi PVFi1	95315027	HQ966_02375	CDS	automatic/finished	alaC	alanine transaminase	2.6.1.2	no						COMMON		2022-04-15	-3	521246	522454	1209
112746	2	Pseudomonas Pseudomonas st1	67245921	PSST1_v1_130019	CDS	automatic/finished	nuoB	NADH:quinone oxidoreductase subunit B	1.6.5.-, 7.1.1.2	no						no		2019-04-24	-2	2174990	2175664	675
112746	2	Pseudomonas savastanoi pv. savastanoi PVFi1	95316700	HQ966_10660	CDS	automatic/finished		NADH-quinone oxidoreductase subunit B		no						COMMON		2022-04-15	-2	2340135	2340809	675
112747	2	Pseudomonas Pseudomonas st1	67245920	PSST1_v1_130018	CDS	automatic/finished	nuoC	NADH:quinone oxidoreductase subunit CD	1.6.5.-, 7.1.1.2	no						no		2019-04-24	-1	2173134	2174915	1782
112747	2	Pseudomonas savastanoi pv. savastanoi PVFi1	95316699	HQ966_10655	CDS	automatic/finished	nuoC	NADH-quinone oxidoreductase subunit C/D	1.6.5.11	no						COMMON		2022-04-15	-1	2338279	2340060	1782
112749	2	Pseudomonas Pseudomonas st1	67245918	PSST1_v1_130016	CDS	automatic/finished	nuoF	NADH:quinone oxidoreductase subunit F	1.6.5.-, 7.1.1.2	no						no		2019-04-24	-2	2171279	2172637	1359
112749	2	Pseudomonas savastanoi pv. savastanoi PVFi1	95316697	HQ966_10645	CDS	automatic/finished	nuoF	NADH-quinone oxidoreductase subunit NuoF	1.6.5.11	no						COMMON		2022-04-15	-2	2336424	2337782	1359
112924	2	Pseudomonas Pseudomonas st1	67248898	PSST1_v1_640019	CDS	automatic/finished	tcyL	cystine ABC transporter membrane subunit	7.4.2.-	no						no		2019-04-24	-2	5187617	5188285	669
112924	2	Pseudomonas savastanoi pv. savastanoi PVFi1	95314910	HQ966_01790	CDS	automatic/finished	tcyL	cystine ABC transporter permease		no						COMMON		2022-04-15	-1	386107	386775	669
112925	2	Pseudomonas Pseudomonas st1	67248897	PSST1_v1_640018	CDS	automatic/finished	tcyN	cystine ABC transporter ATP binding subunit	7.4.2.-	no						no		2019-04-24	-2	5186870	5187613	744
112925	2	Pseudomonas savastanoi pv. savastanoi PVFi1	95314909	HQ966_01785	CDS	automatic/finished	yecC	L-cystine ABC transporter ATP-binding protein YecC		no						COMMON		2022-04-15	-1	385360	386103	744
113002	2	Pseudomonas Pseudomonas st1	67244536	PSST1_v1_40084	CDS	automatic/finished	grxD	glutaredoxin 4		no						no		2019-04-24	1	741028	741354	327
113002	2	Pseudomonas savastanoi pv. savastanoi PVFi1	95316016	HQ966_07275	CDS	automatic/finished	grxD	Grx4 family monothiol glutaredoxin		no						COMMON		2022-04-15	3	1602705	1603031	327
113252	2	Pseudomonas Pseudomonas st1	67246645	PSST1_v1_190056	CDS	automatic/finished	tpx	lipid hydroperoxide peroxidase	1.11.1.15	no						no		2019-04-24	3	2911434	2911934	501
113252	2	Pseudomonas savastanoi pv. savastanoi PVFi1	95317441	HQ966_14330	CDS	automatic/finished	tpx	thiol peroxidase	1.11.1.-	no						COMMON		2022-04-15	-2	3132111	3132611	501
113587	2	Pseudomonas Pseudomonas st1	67243884	PSST1_v1_10033	CDS	automatic/finished	yciI	protein YciI		no						no		2019-04-24	3	30090	30389	300
113587	2	Pseudomonas savastanoi pv. savastanoi PVFi1	95318434	HQ966_19285	CDS	automatic/finished		YciI family protein		no						COMMON		2022-04-15	2	4256363	4256662	300
114616	2	Pseudomonas Pseudomonas st1	67245264	PSST1_v1_80100	CDS	automatic/finished	rutA	pyrimidine oxygenase	1.14.99.46	no						no		2019-04-24	3	1475679	1476761	1083
114616	2	Pseudomonas savastanoi pv. savastanoi PVFi1	95319132	HQ966_22730	CDS	automatic/finished	rutA	pyrimidine utilization protein A	1.14.99.46	no						COMMON		2022-04-15	3	5012304	5013386	1083
114627	2	Pseudomonas Pseudomonas st1	67245265	PSST1_v1_80101	CDS	automatic/finished	rutB	peroxyureidoacrylate/ureidoacrylate amidohydrolase		no						no		2019-04-24	2	1476761	1477498	738
114627	2	Pseudomonas savastanoi pv. savastanoi PVFi1	95319133	HQ966_22735	CDS	automatic/finished	rutB	pyrimidine utilization protein B		no						COMMON		2022-04-15	2	5013386	5014123	738
114638	2	Pseudomonas Pseudomonas st1	67245266	PSST1_v1_80102	CDS	automatic/finished	rutC	putative aminoacrylate peracid reductase		no						no	3 : Putative function from multiple computational evidences	2019-04-24	3	1477509	1477892	384
114638	2	Pseudomonas savastanoi pv. savastanoi PVFi1	95319134	HQ966_22740	CDS	automatic/finished	rutC	pyrimidine utilization protein C		no						COMMON		2022-04-15	3	5014134	5014517	384
115059	2	Pseudomonas Pseudomonas st1	67247371	PSST1_v1_290046	CDS	automatic/finished	ssuB	aliphatic sulfonate ABC transporter ATP binding subunit	7.6.2.-	no						no		2019-04-24	1	3655606	3656418	813
115059	2	Pseudomonas savastanoi pv. savastanoi PVFi1	95319880	HQ966_26400	CDS	automatic/finished	ssuB	aliphatic sulfonates ABC transporter ATP-binding protein		no						COMMON		2022-04-15	-1	5844886	5845698	813
115482	2	Pseudomonas Pseudomonas st1	67245934	PSST1_v1_130032	CDS	automatic/finished		Cold shock protein CspD		no						no		2019-04-24	-1	2187426	2187704	279
115482	2	Pseudomonas savastanoi pv. savastanoi PVFi1	95316711	HQ966_10715	CDS	automatic/finished	cspD	cold shock domain-containing protein CspD		no						COMMON		2022-04-15	-1	2352571	2352849	279
116074	2	Pseudomonas Pseudomonas st1	67244417	PSST1_v1_30117	CDS	automatic/finished	sdhB	succinate:quinone oxidoreductase, iron-sulfur cluster binding protein	1.3.5.1	no						no		2019-04-24	2	613427	614131	705
116074	2	Pseudomonas savastanoi pv. savastanoi PVFi1	95317901	HQ966_16615	CDS	automatic/finished		succinate dehydrogenase iron-sulfur subunit		no						COMMON		2022-04-15	-2	3652788	3653492	705
116077	2	Pseudomonas Pseudomonas st1	67244421	PSST1_v1_30121	CDS	automatic/finished	sucC	succinyl-CoA synthetase subunit beta	6.2.1.5	no						no		2019-04-24	1	620308	621474	1167
116077	2	Pseudomonas savastanoi pv. savastanoi PVFi1	95317897	HQ966_16595	CDS	automatic/finished	sucC	ADP-forming succinate--CoA ligase subunit beta	6.2.1.5	no						COMMON		2022-04-15	-1	3645445	3646611	1167
116937	2	Pseudomonas Pseudomonas st1	67248228	PSST1_v1_450028	CDS	automatic/finished	gabD	NADP(+)-dependent succinate-semialdehyde dehydrogenase	1.2.1.79	no						no		2019-04-24	-2	4524413	4525855	1443
116937	2	Pseudomonas savastanoi pv. savastanoi PVFi1	95314559	HQ966_00085	CDS	automatic/finished	gabD	NADP-dependent succinate-semialdehyde dehydrogenase		no						COMMON		2022-04-15	-2	19713	21155	1443
117398	2	Pseudomonas Pseudomonas st1	67245492	PSST1_v1_100015	CDS	automatic/finished	glcF	glycolate dehydrogenase, putative iron-sulfur subunit	1.1.99.14	no						no		2019-04-24	2	1726166	1727398	1233
117398	2	Pseudomonas savastanoi pv. savastanoi PVFi1	95316556	HQ966_09950	CDS	automatic/finished	glcF	glycolate oxidase subunit GlcF	1.1.99.14	no						COMMON		2022-04-15	-2	2176341	2177573	1233
117407	2	Pseudomonas Pseudomonas st1	67246148	PSST1_v1_140118	CDS	automatic/finished	rpoS	RNA polymerase, sigma S (sigma 38) factor		no						no		2019-04-24	1	2417830	2418837	1008
117407	2	Pseudomonas savastanoi pv. savastanoi PVFi1	95318722	HQ966_20700	CDS	automatic/finished	rpoS	RNA polymerase sigma factor RpoS		no						COMMON		2022-04-15	-3	4561007	4562014	1008
117861	2	Pseudomonas Pseudomonas st1	67247370	PSST1_v1_290045	CDS	automatic/finished	ssuC	aliphatic sulfonate ABC transporter membrane subunit	7.6.2.-	no						no		2019-04-24	2	3654812	3655609	798
117861	2	Pseudomonas savastanoi pv. savastanoi PVFi1	95319881	HQ966_26405	CDS	automatic/finished	ssuC	aliphatic sulfonate ABC transporter permease SsuC		no						COMMON		2022-04-15	-2	5845695	5846492	798
119068	2	Pseudomonas Pseudomonas st1	67245651	PSST1_v1_110024	CDS	automatic/finished		Stress induced hydrophobic peptide		no						no		2019-04-24	-3	1884544	1884741	198
119068	2	Pseudomonas savastanoi pv. savastanoi PVFi1	95319675	HQ966_25395	CDS	automatic/finished		YqaE/Pmp3 family membrane protein		no						COMMON		2022-04-15	-2	5601648	5601809	162
122401	2	Pseudomonas Pseudomonas st1	67248493	PSST1_v1_520005	CDS	automatic/finished		Dienelactone hydrolase and related enzymes		no						no		2019-04-24	3	4782759	4783724	966
122401	2	Pseudomonas savastanoi pv. savastanoi PVFi1	95318706	HQ966_20630	CDS	automatic/finished		alpha/beta hydrolase		no						COMMON		2022-04-15	-2	4546638	4547666	1029
129050	2	Pseudomonas Pseudomonas st1	67245474	PSST1_v1_90134	CDS	automatic/finished	putP	proline:Na(+) symporter		no						no		2019-04-24	-1	1704030	1705517	1488
129050	2	Pseudomonas savastanoi pv. savastanoi PVFi1	95315072	HQ966_02595	CDS	automatic/finished	putP	sodium/proline symporter PutP		no						COMMON		2022-04-15	1	580174	581661	1488
134201	2	Pseudomonas Pseudomonas st1	67247277	PSST1_v1_280017	CDS	automatic/finished	phnE	Phosphonate transport system permease protein PhnE		no						no		2019-04-24	-1	3564354	3565142	789
134201	2	Pseudomonas savastanoi pv. savastanoi PVFi1	95317729	HQ966_15765	CDS	automatic/finished	phnE	phosphonate ABC transporter, permease protein PhnE		no						COMMON		2022-04-15	-3	3456200	3456988	789
142290	2	Pseudomonas Pseudomonas st1	67245477	PSST1_v1_90137	CDS	automatic/finished	putA	fused DNA-binding transcriptional repressor/proline dehydrogenase/1-pyrroline-5-carboxylate dehydrogenase PutA	1.2.1.88, 1.5.5.2	no						no		2019-04-24	1	1705966	1709919	3954
142290	2	Pseudomonas savastanoi pv. savastanoi PVFi1	95315069	HQ966_02585	CDS	automatic/finished	putA	trifunctional transcriptional regulator/proline dehydrogenase/L-glutamate gamma-semialdehyde dehydrogenase		no						COMMON		2022-04-15	-3	574337	578290	3954
149553	2	Pseudomonas Pseudomonas st1	67248000	PSST1_v1_400033	CDS	automatic/finished	trpB	tryptophan synthase subunit beta	4.2.1.122, 4.2.1.20	no						no		2019-04-24	1	4286539	4287768	1230
149553	2	Pseudomonas savastanoi pv. savastanoi PVFi1	95320208	HQ966_28040	CDS	automatic/finished	trpB	tryptophan synthase subunit beta	4.2.1.20	no						COMMON		2022-04-15	-1	6209095	6210324	1230
159636	2	Pseudomonas Pseudomonas st1	67249897	PSST1_v1_2240002	CDS	automatic/finished		RHH_1 domain-containing protein		no						no		2019-04-24	-2	6054356	6054628	273
159636	2	Pseudomonas savastanoi pv. savastanoi PVFi1	95314672	HQ966_00640	CDS	automatic/finished		ribbon-helix-helix domain-containing protein		no						COMMON		2022-04-15	-1	139525	139797	273
159637	2	Pseudomonas Pseudomonas st1	67249896	PSST1_v1_2240001	CDS	automatic/finished		Putative plasmid stabilization system protein		no						no	3 : Putative function from multiple computational evidences	2019-04-24	-1	6054081	6054356	276
159637	2	Pseudomonas savastanoi pv. savastanoi PVFi1	95314671	HQ966_00635	CDS	automatic/finished		type II toxin-antitoxin system RelE/ParE family toxin		no						COMMON		2022-04-15	-3	139250	139525	276
160961	2	Pseudomonas Pseudomonas st1	67244882	PSST1_v1_60070	CDS	automatic/finished	galU	UTP--glucose-1-phosphate uridylyltransferase	2.7.7.9	no						no		2019-04-24	-3	1092847	1093686	840
160961	2	Pseudomonas savastanoi pv. savastanoi PVFi1	95316949	HQ966_11900	CDS	automatic/finished	galU	UTP--glucose-1-phosphate uridylyltransferase GalU	2.7.7.9	no						COMMON		2022-04-15	1	2615962	2616801	840
161216	2	Pseudomonas Pseudomonas st1	67247808	PSST1_v1_360051	CDS	automatic/finished	pstB	phosphate ABC transporter ATP binding subunit	7.3.2.1	no						no		2019-04-24	2	4097525	4098358	834
161216	2	Pseudomonas savastanoi pv. savastanoi PVFi1	95320047	HQ966_27225	CDS	automatic/finished	pstB	phosphate ABC transporter ATP-binding protein PstB		no						COMMON		2022-04-15	-3	6025610	6026443	834
162630	2	Pseudomonas Pseudomonas st1	67245615	PSST1_v1_100138	CDS	automatic/finished		Positive regulator of CheA protein activity (CheW)		no						no		2019-04-24	-2	1845599	1846078	480
162630	2	Pseudomonas savastanoi pv. savastanoi PVFi1	95316441	HQ966_09380	CDS	automatic/finished		chemotaxis protein CheW		no						COMMON		2022-04-15	1	2056285	2056764	480
163318	2	Pseudomonas Pseudomonas st1	67245599	PSST1_v1_100122	CDS	automatic/finished		Cytochrome c oxidase subunit CcoO	7.1.1.9	no						no		2019-04-24	1	1833205	1833813	609
163318	2	Pseudomonas savastanoi pv. savastanoi PVFi1	95316456	HQ966_09455	CDS	automatic/finished	ccoO	cytochrome-c oxidase, cbb3-type subunit II		no						COMMON		2022-04-15	-3	2068550	2069158	609
165582	2	Pseudomonas Pseudomonas st1	67244537	PSST1_v1_40085	CDS	automatic/finished	bfr	bacterioferritin	1.16.3.1	no						no		2019-04-24	-3	741484	741954	471
165582	2	Pseudomonas savastanoi pv. savastanoi PVFi1	95316017	HQ966_07280	CDS	automatic/finished	bfr	bacterioferritin		no						COMMON		2022-04-15	-2	1603161	1603631	471
171795	2	Pseudomonas Pseudomonas st1	67247537	PSST1_v1_320017	CDS	automatic/finished	dmoA	Dimethyl-sulfide monooxygenase	1.14.13.131	no						no		2019-04-24	-1	3823581	3824981	1401
171795	2	Pseudomonas savastanoi pv. savastanoi PVFi1	95317045	HQ966_12380	CDS	automatic/finished		LLM class flavin-dependent oxidoreductase		no						COMMON		2022-04-15	1	2729239	2730639	1401
172158	2	Pseudomonas Pseudomonas st1	67248924	PSST1_v1_660002	CDS	automatic/finished		Short chain dehydrogenase/reductase family oxidoreductase		no						no		2019-04-24	-3	5224825	5225625	801
172158	2	Pseudomonas savastanoi pv. savastanoi PVFi1	95317797	HQ966_16110	CDS	automatic/finished		SDR family oxidoreductase		no						COMMON		2022-04-15	1	3534100	3534900	801
172411	2	Pseudomonas Pseudomonas st1	67248750	PSST1_v1_590007	CDS	automatic/finished		putative Cytochrome bd2, subunit I / Cyanide insensitive terminal oxidase, subunit I		no						no	3 : Putative function from multiple computational evidences	2019-04-24	3	5025585	5027024	1440
172411	2	Pseudomonas savastanoi pv. savastanoi PVFi1	95315603	HQ966_05215	CDS	automatic/finished		cytochrome ubiquinol oxidase subunit I		no						COMMON		2022-04-15	2	1147091	1148530	1440
172703	2	Pseudomonas Pseudomonas st1	67249119	PSST1_v1_740018	CDS	automatic/finished		Urea ABC transporter, permease protein UrtB		no						no		2019-04-24	-1	5408673	5410262	1590
172703	2	Pseudomonas savastanoi pv. savastanoi PVFi1	95315413	HQ966_04275	CDS	automatic/finished	urtB	urea ABC transporter permease subunit UrtB		no						COMMON		2022-04-15	-2	938385	939974	1590
172704	2	Pseudomonas Pseudomonas st1	67249118	PSST1_v1_740017	CDS	automatic/finished		Urea ABC transporter, permease protein UrtC		no						no		2019-04-24	-3	5407594	5408673	1080
172704	2	Pseudomonas savastanoi pv. savastanoi PVFi1	95315412	HQ966_04270	CDS	automatic/finished	urtC	urea ABC transporter permease subunit UrtC		no						COMMON		2022-04-15	-1	937306	938385	1080
172705	2	Pseudomonas Pseudomonas st1	67249117	PSST1_v1_740016	CDS	automatic/finished		Urea ABC transporter, ATPase protein UrtD		no						no		2019-04-24	-2	5406737	5407597	861
172705	2	Pseudomonas savastanoi pv. savastanoi PVFi1	95315411	HQ966_04265	CDS	automatic/finished	urtD	urea ABC transporter ATP-binding protein UrtD		no						COMMON		2022-04-15	-3	936449	937309	861
172706	2	Pseudomonas Pseudomonas st1	67249116	PSST1_v1_740015	CDS	automatic/finished	livF	High-affinity branched-chain amino acid transport ATP-binding protein LivF		no						no		2019-04-24	-2	5405942	5406640	699
172706	2	Pseudomonas savastanoi pv. savastanoi PVFi1	95315410	HQ966_04260	CDS	automatic/finished	urtE	urea ABC transporter ATP-binding subunit UrtE		no						COMMON		2022-04-15	-3	935654	936352	699
172888	2	Pseudomonas Pseudomonas st1	67245647	PSST1_v1_110020	CDS	automatic/finished	pqqC	Pyrroloquinoline-quinone synthase	1.3.3.11	no						no		2019-04-24	3	1880472	1881227	756
172888	2	Pseudomonas savastanoi pv. savastanoi PVFi1	95319671	HQ966_25375	CDS	automatic/finished	pqqC	pyrroloquinoline-quinone synthase PqqC	1.3.3.11	no						COMMON		2022-04-15	2	5597576	5598331	756
173048	2	Pseudomonas Pseudomonas st1	67247266	PSST1_v1_280006	CDS	automatic/finished	qumA	putative quinate dehydrogenase (quinone)	1.1.5.8	no						no	3 : Putative function from multiple computational evidences	2019-04-24	-1	3554028	3556397	2370
173048	2	Pseudomonas savastanoi pv. savastanoi PVFi1	95317718	HQ966_15710	CDS	automatic/finished		glucose/quinate/shikimate family membrane-bound PQQ-dependent dehydrogenase		no						COMMON		2022-04-15	-2	3445842	3448211	2370
173136	2	Pseudomonas Pseudomonas st1	67246174	PSST1_v1_150022	CDS	automatic/finished	lpsI	Succinyl-CoA:3-ketoacid coenzyme A transferase subunit A	2.8.3.5	no						no		2019-04-24	1	2445310	2446011	702
173136	2	Pseudomonas savastanoi pv. savastanoi PVFi1	95316656	HQ966_10440	CDS	automatic/finished		CoA transferase subunit A		no						COMMON		2022-04-15	-2	2291100	2291801	702
173138	2	Pseudomonas Pseudomonas st1	67246175	PSST1_v1_150023	CDS	automatic/finished	atoA	acetyl-CoA:acetoacetyl-CoA transferase subunit beta	2.8.3.9	no						no		2019-04-24	3	2446053	2446709	657
173138	2	Pseudomonas savastanoi pv. savastanoi PVFi1	95316655	HQ966_10435	CDS	automatic/finished		CoA transferase subunit B		no						COMMON		2022-04-15	-1	2290402	2291058	657
173304	2	Pseudomonas Pseudomonas st1	67245372	PSST1_v1_90032	CDS	automatic/finished	livF	branched chain amino acid/phenylalanine ABC transporter ATP binding subunit LivF	7.4.2.2	no						no		2019-04-24	-2	1579112	1579828	717
173304	2	Pseudomonas savastanoi pv. savastanoi PVFi1	95315169	HQ966_03080	CDS	automatic/finished		ABC transporter ATP-binding protein		no						COMMON		2022-04-15	2	708458	709174	717
173305	2	Pseudomonas Pseudomonas st1	67245373	PSST1_v1_90033	CDS	automatic/finished	livG	branched chain amino acid/phenylalanine ABC transporter ATP binding subunit LivG	7.4.2.2	no						no		2019-04-24	-3	1579825	1580700	876
173305	2	Pseudomonas savastanoi pv. savastanoi PVFi1	95315168	HQ966_03075	CDS	automatic/finished		ATP-binding cassette domain-containing protein		no						COMMON		2022-04-15	3	707586	708461	876
173306	2	Pseudomonas Pseudomonas st1	67245374	PSST1_v1_90034	CDS	automatic/finished	livM	branched chain amino acid/phenylalanine ABC transporter membrane subunit LivM	7.4.2.2	no						no		2019-04-24	-1	1580697	1582010	1314
173306	2	Pseudomonas savastanoi pv. savastanoi PVFi1	95315167	HQ966_03070	CDS	automatic/finished	livM	high-affinity branched-chain amino acid ABC transporter permease LivM		no						COMMON		2022-04-15	1	706276	707589	1314
173307	2	Pseudomonas Pseudomonas st1	67245375	PSST1_v1_90035	CDS	automatic/finished	livH	branched chain amino acid/phenylalanine ABC transporter membrane subunit LivH	7.4.2.2	no						no		2019-04-24	-2	1582013	1582927	915
173307	2	Pseudomonas savastanoi pv. savastanoi PVFi1	95315166	HQ966_03065	CDS	automatic/finished		branched-chain amino acid ABC transporter permease		no						COMMON		2022-04-15	2	705359	706273	915
173308	2	Pseudomonas Pseudomonas st1	67245376	PSST1_v1_90036	CDS	automatic/finished	livJ	branched chain amino acid/phenylalanine ABC transporter periplasmic binding protein	7.4.2.2	no						no		2019-04-24	-3	1583089	1584225	1137
173308	2	Pseudomonas savastanoi pv. savastanoi PVFi1	95315165	HQ966_03060	CDS	automatic/finished		branched-chain amino acid ABC transporter substrate-binding protein		no						COMMON		2022-04-15	3	704061	705197	1137
173551	2	Pseudomonas Pseudomonas st1	67247710	PSST1_v1_350011	CDS	automatic/finished	copA	Copper resistance protein A homolog		no						no		2019-04-24	-2	3996497	3998275	1779
173551	2	Pseudomonas savastanoi pv. savastanoi PVFi1	95318352	HQ966_18875	CDS	automatic/finished		copper resistance system multicopper oxidase		no						COMMON		2022-04-15	1	4176688	4178466	1779
173587	2	Pseudomonas Pseudomonas st1	67248705	PSST1_v1_570027	CDS	automatic/finished		mandelate racemase/muconate lactonizing enzyme family protein		no						no		2019-04-24	2	4981070	4982224	1155
173587	2	Pseudomonas savastanoi pv. savastanoi PVFi1	95316814	HQ966_11225	CDS	automatic/finished		mandelate racemase family protein		no						COMMON		2022-04-15	-1	2466064	2467218	1155
174237	2	Pseudomonas Pseudomonas st1	67249533	PSST1_v1_1100005	CDS	automatic/finished		Resolvase/invertase-type recombinase catalytic domain-containing protein		no						no		2019-04-24	1	5785783	5786373	591
174237	2	Pseudomonas Pseudomonas st1	67249577	PSST1_v1_1170003	CDS	automatic/finished		Resolvase/invertase-type recombinase catalytic domain-containing protein		no						no		2019-04-24	3	5824077	5824652	576
174237	2	Pseudomonas savastanoi pv. savastanoi PVFi1	95314689	HQ966_00720	CDS	automatic/finished		recombinase family protein		no						COMMON		2022-04-15	-1	152800	153375	576
175059	2	Pseudomonas Pseudomonas st1	67249950	PSST1_v1_2740001	CDS	automatic/finished		protein of unknown function		no	u : unknown	1 : Unknown				no	5 : Unknown function	2019-04-24	-2	6084299	6084562	264
175059	2	Pseudomonas savastanoi pv. savastanoi PVFi1	95311898	HQ966_28280	CDS	automatic/finished		Tn3 family transposase		pseudo						COMMON		2022-04-15	-2	7867	8211	345
175320	2	Pseudomonas Pseudomonas st1	67248024	PSST1_v1_410004	CDS	automatic/finished		Oxidoreductase, short chain dehydrogenase/reductase family		no						no		2019-04-24	-2	4309490	4310278	789
175320	2	Pseudomonas savastanoi pv. savastanoi PVFi1	95316315	HQ966_08750	CDS	automatic/finished		SDR family oxidoreductase		no						COMMON		2022-04-15	-2	1910958	1911746	789
175497	2	Pseudomonas Pseudomonas st1	67249574	PSST1_v1_1160007	CDS	automatic/finished		Chromosome (plasmid) partitioning protein ParA		no						no		2019-04-24	-1	5821416	5822045	630
175497	2	Pseudomonas savastanoi pv. savastanoi PVFi1	95314696	HQ966_00750	CDS	automatic/finished		AAA family ATPase		no						COMMON		2022-04-15	1	158563	159192	630
177786	2	Pseudomonas Pseudomonas st1	67248509	PSST1_v1_520021	CDS	automatic/finished		conserved protein of unknown function		no	u : unknown	1 : Unknown				no	4 : Unknown function but conserved in other organisms	2019-04-24	2	4798211	4798402	192
177786	2	Pseudomonas savastanoi pv. savastanoi PVFi1	95318690	HQ966_20550	CDS	automatic/finished		CsbD family protein		no						COMMON		2022-04-15	-1	4532116	4532307	192
178399	2	Pseudomonas Pseudomonas st1	67244958	PSST1_v1_60146	CDS	automatic/finished		Na+/proline symporter		no						no		2019-04-24	-1	1167165	1168694	1530
178399	2	Pseudomonas savastanoi pv. savastanoi PVFi1	95316878	HQ966_11545	CDS	automatic/finished		sodium:solute symporter family protein		no						COMMON		2022-04-15	2	2540957	2542486	1530
180028	2	Pseudomonas Pseudomonas st1	67246898	PSST1_v1_220077	CDS	automatic/finished		Integral membrane protein TerC		no						no		2019-04-24	2	3174251	3175009	759
180028	2	Pseudomonas savastanoi pv. savastanoi PVFi1	95317502	HQ966_14635	CDS	automatic/finished		TerC family protein		no						COMMON		2022-04-15	-3	3207491	3208249	759
180295	2	Pseudomonas Pseudomonas st1	67249066	PSST1_v1_720002	CDS	automatic/finished	glxD	Glutamate synthase large subunit-like protein		no						no		2019-04-24	-2	5358506	5359840	1335
180295	2	Pseudomonas savastanoi pv. savastanoi PVFi1	95317697	HQ966_15605	CDS	automatic/finished		FMN-binding glutamate synthase family protein		no						COMMON		2022-04-15	-3	3423524	3424858	1335
180643	2	Pseudomonas Pseudomonas st1	67245059	PSST1_v1_70070	CDS	automatic/finished	amiF	Formamidase	3.5.1.49	no						no		2019-04-24	3	1270227	1271243	1017
180643	2	Pseudomonas savastanoi pv. savastanoi PVFi1	95318946	HQ966_21805	CDS	automatic/finished		formamidase	3.5.1.49	no						COMMON		2022-04-15	1	4805062	4806078	1017
182324	2	Pseudomonas Pseudomonas st1	67249706	PSST1_v1_1400003	CDS	automatic/finished		transposase		no						no		2019-04-24	3	5919261	5920175	915
182324	2	Pseudomonas savastanoi pv. savastanoi PVFi1	95318383	HQ966_19035	CDS	automatic/finished		IS3 family transposase		pseudo						COMMON		2022-04-15	-3	4208855	4209754	900
182417	2	Pseudomonas Pseudomonas st1	67245649	PSST1_v1_110022	CDS	automatic/finished	pqqE	PqqA peptide cyclase	1.21.98.4	no						no		2019-04-24	3	1881501	1882670	1170
182417	2	Pseudomonas savastanoi pv. savastanoi PVFi1	95319673	HQ966_25385	CDS	automatic/finished	pqqE	pyrroloquinoline quinone biosynthesis protein PqqE		no						COMMON		2022-04-15	2	5598605	5599774	1170
182420	2	Pseudomonas Pseudomonas st1	67245646	PSST1_v1_110019	CDS	automatic/finished	pqqB	Coenzyme PQQ synthesis protein B		no						no		2019-04-24	1	1879552	1880463	912
182420	2	Pseudomonas savastanoi pv. savastanoi PVFi1	95319670	HQ966_25370	CDS	automatic/finished	pqqB	pyrroloquinoline quinone biosynthesis protein PqqB		no						COMMON		2022-04-15	3	5596656	5597567	912
182607	2	Pseudomonas Pseudomonas st1	67243942	PSST1_v1_10091	CDS	automatic/finished		SelT/selW/selH selenoprotein domain protein		no						no		2019-04-24	-2	94385	94687	303
182607	2	Pseudomonas savastanoi pv. savastanoi PVFi1	95318489	HQ966_19560	CDS	automatic/finished		SelT/SelW/SelH family protein		no						COMMON		2022-04-15	-3	4320641	4320943	303
184116	2	Pseudomonas Pseudomonas st1	67247235	PSST1_v1_270042	CDS	automatic/finished	gudD	putative glucarate dehydratase	4.2.1.40	no						no	3 : Putative function from multiple computational evidences	2019-04-24	-2	3519848	3521122	1275
184116	2	Pseudomonas savastanoi pv. savastanoi PVFi1	95317167	HQ966_12970	CDS	automatic/finished		glucarate dehydratase family protein		no						COMMON		2022-04-15	3	2859480	2860754	1275
188437	2	Pseudomonas Pseudomonas st1	67246209	PSST1_v1_150057	CDS	automatic/finished	iolH	Protein IolH		no						no		2019-04-24	-2	2482067	2482927	861
188437	2	Pseudomonas savastanoi pv. savastanoi PVFi1	95316623	HQ966_10280	CDS	automatic/finished		sugar phosphate isomerase/epimerase		no						COMMON		2022-04-15	2	2252738	2253598	861
190998	2	Pseudomonas Pseudomonas st1	67249793	PSST1_v1_1640003	CDS	automatic/finished		conserved protein of unknown function		no	u : unknown	1 : Unknown				no	4 : Unknown function but conserved in other organisms	2019-04-24	1	5982397	5982543	147
190998	2	Pseudomonas savastanoi pv. savastanoi PVFi1	95316108	HQ966_07720	CDS	automatic/finished		transposase		no						COMMON		2022-04-15	1	1709089	1709235	147
190998	2	Pseudomonas savastanoi pv. savastanoi PVFi1	95318385	HQ966_19045	CDS	automatic/finished		transposase		pseudo						COMMON		2022-04-15	-3	4210985	4211233	249
191659	2	Pseudomonas Pseudomonas st1	67248676	PSST1_v1_560032	CDS	automatic/finished	modB	Molybdenum transport system permease protein ModB		no						no		2019-04-24	3	4951224	4951904	681
191659	2	Pseudomonas savastanoi pv. savastanoi PVFi1	95317070	HQ966_12500	CDS	automatic/finished	modB	molybdate ABC transporter permease subunit		no						COMMON		2022-04-15	-2	2754744	2755424	681
191663	2	Pseudomonas Pseudomonas st1	67245488	PSST1_v1_100011	CDS	automatic/finished	hpd	4-hydroxyphenylpyruvate dioxygenase	1.13.11.27	no						no		2019-04-24	-3	1721590	1722666	1077
191663	2	Pseudomonas savastanoi pv. savastanoi PVFi1	95316560	HQ966_09970	CDS	automatic/finished	hppD	4-hydroxyphenylpyruvate dioxygenase	1.13.11.27	no						COMMON		2022-04-15	1	2181073	2182149	1077
192794	2	Pseudomonas Pseudomonas st1	67247774	PSST1_v1_360017	CDS	automatic/finished	vdlD	Protein VdlD		no						no		2019-04-24	-3	4061722	4062207	486
192794	2	Pseudomonas savastanoi pv. savastanoi PVFi1	95320078	HQ966_27380	CDS	automatic/finished		acyl-CoA thioesterase		no						COMMON		2022-04-15	2	6061766	6062251	486
205156	2	Pseudomonas Pseudomonas st1	67247445	PSST1_v1_300051	CDS	automatic/finished	aceE	pyruvate dehydrogenase E1 component	1.2.1.-, 1.2.4.1	no						no		2019-04-24	-2	3730373	3733042	2670
205156	2	Pseudomonas savastanoi pv. savastanoi PVFi1	95318292	HQ966_18575	CDS	automatic/finished	aceE	pyruvate dehydrogenase (acetyl-transferring), homodimeric type	1.2.4.1	no						COMMON		2022-04-15	-2	4113705	4116374	2670
205342	2	Pseudomonas Pseudomonas st1	67247696	PSST1_v1_340051	CDS	automatic/finished		Putative phosphoribosyl transferase		no						no	3 : Putative function from multiple computational evidences	2019-04-24	-3	3982582	3983715	1134
205342	2	Pseudomonas savastanoi pv. savastanoi PVFi1	95319354	HQ966_23820	CDS	automatic/finished		phosphoribosyltransferase family protein		no						COMMON		2022-04-15	-3	5255924	5257057	1134
205364	2	Pseudomonas Pseudomonas st1	67247688	PSST1_v1_340043	CDS	automatic/finished	terC	Tellurium resistance protein TerC		no						no		2019-04-24	-1	3975636	3976670	1035
205364	2	Pseudomonas savastanoi pv. savastanoi PVFi1	95319346	HQ966_23780	CDS	automatic/finished		TerC/Alx family metal homeostasis membrane protein		no						COMMON		2022-04-15	-1	5248984	5250018	1035
205368	2	Pseudomonas Pseudomonas st1	67247687	PSST1_v1_340042	CDS	automatic/finished	terD	Tellurium resistance protein TerD		no						no		2019-04-24	-1	3975033	3975608	576
205368	2	Pseudomonas savastanoi pv. savastanoi PVFi1	95319345	HQ966_23775	CDS	automatic/finished		TerD family protein		no						COMMON		2022-04-15	-1	5248381	5248956	576
205369	2	Pseudomonas Pseudomonas st1	67247686	PSST1_v1_340041	CDS	automatic/finished	terE	Tellurium resistance protein TerE		no						no		2019-04-24	-2	3974417	3974995	579
205369	2	Pseudomonas savastanoi pv. savastanoi PVFi1	95319344	HQ966_23770	CDS	automatic/finished		TerD family protein		no						COMMON		2022-04-15	-2	5247765	5248343	579
206058	2	Pseudomonas Pseudomonas st1	67247342	PSST1_v1_290017	CDS	automatic/finished		protein of unknown function		no	u : unknown	1 : Unknown				no	5 : Unknown function	2019-04-24	-1	3628704	3628913	210
206058	2	Pseudomonas savastanoi pv. savastanoi PVFi1	95314508	HQ966AM_5709	CDS	automatic/finished		protein of unknown function		no	u : unknown	1 : Unknown				UNIQUE_AMIGA	5 : Unknown function	2022-04-15	2	5872391	5872600	210
223784	2	Pseudomonas Pseudomonas st1	67248570	PSST1_v1_540001	CDS	automatic/finished	bauC	Putative 3-oxopropanoate dehydrogenase	1.2.1.-	no						no	3 : Putative function from multiple computational evidences	2019-04-24	-1	4851858	4853399	1542
223784	2	Pseudomonas savastanoi pv. savastanoi PVFi1	95315250	HQ966_03475	CDS	automatic/finished		CoA-acylating methylmalonate-semialdehyde dehydrogenase		no						COMMON		2022-04-15	1	790291	791784	1494
224123	2	Pseudomonas Pseudomonas st1	67248718	PSST1_v1_580009	CDS	automatic/finished	exbD	Ton complex subunit ExbD		no						no		2019-04-24	-2	4995773	4996198	426
224123	2	Pseudomonas savastanoi pv. savastanoi PVFi1	95314758	HQ966_01045	CDS	automatic/finished	exbD	TonB system transport protein ExbD		no						COMMON		2022-04-15	-1	227629	228054	426
228615	2	Pseudomonas Pseudomonas st1	67244283	PSST1_v1_20165	CDS	automatic/finished		putative sugar ABC transporter, periplasmic sugar-binding protein		no						no	3 : Putative function from multiple computational evidences	2019-04-24	-2	444197	445969	1773
228615	2	Pseudomonas savastanoi pv. savastanoi PVFi1	95318225	HQ966_18235	CDS	automatic/finished		ABC transporter substrate-binding protein		no						COMMON		2022-04-15	-2	4042692	4044470	1779
229705	2	Pseudomonas Pseudomonas st1	67249578	PSST1_v1_1170004	CDS	automatic/finished	tnpA	transposase		no						no		2019-04-24	1	5824657	5827710	3054
229705	2	Pseudomonas savastanoi pv. savastanoi PVFi1	95314688	HQ966_00715	CDS	automatic/finished		Tn3 family transposase		no						COMMON		2022-04-15	-2	149742	152795	3054
237153	2	Pseudomonas Pseudomonas st1	67248747	PSST1_v1_590004	CDS	automatic/finished		Xanthine dehydrogenase iron-sulfur subunit	1.17.1.4	no						no		2019-04-24	1	5021464	5021994	531
237153	2	Pseudomonas savastanoi pv. savastanoi PVFi1	95315600	HQ966_05200	CDS	automatic/finished		(2Fe-2S)-binding protein		no						COMMON		2022-04-15	3	1142970	1143500	531
241477	2	Pseudomonas Pseudomonas st1	67249083	PSST1_v1_730001	CDS	automatic/finished		Taurine transporter substrate-binding protein		no						no		2019-04-24	-2	5376164	5377183	1020
241477	2	Pseudomonas savastanoi pv. savastanoi PVFi1	95314891	HQ966_01700	CDS	automatic/finished		ABC transporter substrate-binding protein		no						COMMON		2022-04-15	2	364751	365770	1020
247407	2	Pseudomonas Pseudomonas st1	67249485	PSST1_v1_1050008	CDS	automatic/finished		Arylsulfatase regulatory protein		no						no		2019-04-24	-2	5754044	5754316	273
247407	2	Pseudomonas Pseudomonas st1	67249639	PSST1_v1_1260001	CDS	automatic/finished		Arylsulfatase regulator		no						no		2019-04-24	2	5866778	5867056	279
247407	2	Pseudomonas Pseudomonas st1	67249677	PSST1_v1_1340002	CDS	automatic/finished		conserved protein of unknown function		no	u : unknown	1 : Unknown				no	4 : Unknown function but conserved in other organisms	2019-04-24	-1	5898951	5899220	270
247407	2	Pseudomonas Pseudomonas st1	67249852	PSST1_v1_1940001	CDS	automatic/finished		conserved protein of unknown function		no	u : unknown	1 : Unknown				no	4 : Unknown function but conserved in other organisms	2019-04-24	1	6025483	6025755	273
247407	2	Pseudomonas savastanoi pv. savastanoi PVFi1	95311998	HQ966_28510	CDS	automatic/finished		arylsulfatase regulator		no						COMMON		2022-04-15	3	51177	51455	279
247407	2	Pseudomonas savastanoi pv. savastanoi PVFi1	95312050	HQ966_28635	CDS	automatic/finished		arylsulfatase regulator		no						COMMON		2022-04-15	-1	70091	70363	273
251258	2	Pseudomonas Pseudomonas st1	67244653	PSST1_v1_50023	CDS	automatic/finished	hisD	histidinal/histidinol dehydrogenase		no						no		2019-04-24	3	855900	857246	1347
251258	2	Pseudomonas savastanoi pv. savastanoi PVFi1	95315783	HQ966_06110	CDS	automatic/finished	hisD	histidinol dehydrogenase	1.1.1.23	no						COMMON		2022-04-15	2	1347485	1348831	1347
251259	2	Pseudomonas Pseudomonas st1	67244652	PSST1_v1_50022	CDS	automatic/finished	hisG	ATP phosphoribosyltransferase	2.4.2.17	no						no		2019-04-24	2	855140	855775	636
251259	2	Pseudomonas savastanoi pv. savastanoi PVFi1	95315782	HQ966_06105	CDS	automatic/finished	hisG	ATP phosphoribosyltransferase	2.4.2.17	no						COMMON		2022-04-15	1	1346725	1347360	636
252066	2	Pseudomonas Pseudomonas st1	67245179	PSST1_v1_80015	CDS	automatic/finished	yhdW	Putative amino-acid ABC transporter-binding protein YhdW		no						no	3 : Putative function from multiple computational evidences	2019-04-24	-1	1391532	1392560	1029
252066	2	Pseudomonas savastanoi pv. savastanoi PVFi1	95319053	HQ966_22335	CDS	automatic/finished		amino acid ABC transporter substrate-binding protein		no						COMMON		2022-04-15	-2	4928199	4929227	1029
252660	2	Pseudomonas Pseudomonas st1	67248768	PSST1_v1_590025	CDS	automatic/finished		Type I restriction enzyme R Protein	3.1.21.3	no						no		2019-04-24	3	5047617	5049824	2208
252660	2	Pseudomonas savastanoi pv. savastanoi PVFi1	95315620	HQ966_05300	CDS	automatic/finished		type I restriction endonuclease subunit R		pseudo						COMMON		2022-04-15	3	1169106	1171307	2202
260842	2	Pseudomonas Pseudomonas st1	67246714	PSST1_v1_200058	CDS	automatic/finished	fleQ	Transcriptional regulator FleQ		no						no		2019-04-24	2	2995916	2997391	1476
260842	2	Pseudomonas savastanoi pv. savastanoi PVFi1	95316407	HQ966_09210	CDS	automatic/finished	fleQ	transcriptional regulator FleQ		no						COMMON		2022-04-15	3	2020578	2022053	1476
260843	2	Pseudomonas Pseudomonas st1	67244575	PSST1_v1_40123	CDS	automatic/finished		GTG start codon		no						no		2019-04-24	-1	776925	777398	474
260843	2	Pseudomonas savastanoi pv. savastanoi PVFi1	95316052	HQ966_07450	CDS	automatic/finished		YchJ family protein		no						COMMON		2022-04-15	-3	1640288	1640761	474
260845	2	Pseudomonas Pseudomonas st1	67244644	PSST1_v1_50014	CDS	automatic/finished	kdsD	D-arabinose 5-phosphate isomerase KdsD	5.3.1.13	no						no		2019-04-24	-3	849019	849993	975
260845	2	Pseudomonas savastanoi pv. savastanoi PVFi1	95315774	HQ966_06065	CDS	automatic/finished		KpsF/GutQ family sugar-phosphate isomerase		no						COMMON		2022-04-15	-2	1340613	1341587	975
260847	2	Pseudomonas Pseudomonas st1	67244643	PSST1_v1_50013	CDS	automatic/finished	kdsC	3-deoxy-D-manno-octulosonate 8-phosphate phosphatase KdsC	3.1.3.45	no						no		2019-04-24	-2	848480	849019	540
260847	2	Pseudomonas savastanoi pv. savastanoi PVFi1	95315773	HQ966_06060	CDS	automatic/finished		HAD family hydrolase		no						COMMON		2022-04-15	-1	1340074	1340613	540
317248	2	Pseudomonas Pseudomonas st1	67244827	PSST1_v1_60015	CDS	automatic/finished	ppiC	peptidyl-prolyl cis-trans isomerase C	5.2.1.8	no						no		2019-04-24	3	1032348	1032629	282
317248	2	Pseudomonas savastanoi pv. savastanoi PVFi1	95316996	HQ966_12135	CDS	automatic/finished		peptidylprolyl isomerase	5.2.1.8	no						COMMON		2022-04-15	-1	2677018	2677299	282
319282	2	Pseudomonas Pseudomonas st1	67249642	PSST1_v1_1260004	CDS	automatic/finished	parE	Toxin ParE		no						no		2019-04-24	1	5869585	5869896	312
319282	2	Pseudomonas savastanoi pv. savastanoi PVFi1	95312004	HQ966_28525	CDS	automatic/finished		type II toxin-antitoxin system RelE/ParE family toxin		no						COMMON		2022-04-15	2	53984	54295	312
319283	2	Pseudomonas Pseudomonas st1	67249641	PSST1_v1_1260003	CDS	automatic/finished	parD	Antitoxin ParD		no						no		2019-04-24	2	5869337	5869588	252
319283	2	Pseudomonas savastanoi pv. savastanoi PVFi1	95312002	HQ966_28520	CDS	automatic/finished		antitoxin		no						COMMON		2022-04-15	3	53736	53987	252
336368	2	Pseudomonas Pseudomonas st1	67244498	PSST1_v1_40046	CDS	automatic/finished	fabG	3-oxoacyl-[acyl-carrier-protein] reductase FabG	1.1.1.100	no						no		2019-04-24	1	699916	700665	750
336368	2	Pseudomonas savastanoi pv. savastanoi PVFi1	95315978	HQ966_07085	CDS	automatic/finished		SDR family oxidoreductase		no						COMMON		2022-04-15	2	1561583	1562332	750
339627	2	Pseudomonas Pseudomonas st1	67249745	PSST1_v1_1500003	CDS	automatic/finished		Transcriptional regulator, HxlR family		no						no		2019-04-24	3	5948988	5949374	387
339627	2	Pseudomonas savastanoi pv. savastanoi PVFi1	95316838	HQ966_11345	CDS	automatic/finished		helix-turn-helix transcriptional regulator		no						COMMON		2022-04-15	3	2495976	2496314	339
348886	2	Pseudomonas Pseudomonas st1	67247229	PSST1_v1_270036	CDS	automatic/finished		Oxidoreductase, short chain dehydrogenase/reductase family		no						no		2019-04-24	1	3514105	3514857	753
348886	2	Pseudomonas savastanoi pv. savastanoi PVFi1	95317173	HQ966_13000	CDS	automatic/finished		SDR family oxidoreductase		no						COMMON		2022-04-15	-1	2865745	2866497	753
348891	2	Pseudomonas Pseudomonas st1	67247224	PSST1_v1_270031	CDS	automatic/finished	accC	biotin carboxylase	6.3.4.14	no						no		2019-04-24	2	3509813	3511165	1353
348891	2	Pseudomonas savastanoi pv. savastanoi PVFi1	95317178	HQ966_13025	CDS	automatic/finished	accC	acetyl-CoA carboxylase biotin carboxylase subunit	6.3.4.14	no						COMMON		2022-04-15	-2	2869437	2870789	1353
350670	2	Pseudomonas Pseudomonas st1	67246447	PSST1_v1_170041	CDS	automatic/finished	oppD	murein tripeptide ABC transporter/oligopeptide ABC transporter ATP binding subunit OppD	7.4.2.-	no						no		2019-04-24	-2	2695451	2696449	999
350670	2	Pseudomonas savastanoi pv. savastanoi PVFi1	95317380	HQ966_14030	CDS	automatic/finished		ABC transporter ATP-binding protein		no						COMMON		2022-04-15	-1	3050767	3051765	999
350985	2	Pseudomonas Pseudomonas st1	67247591	PSST1_v1_330013	CDS	automatic/finished	fpr	Ferredoxin--NADP reductase	1.18.1.2	no						no		2019-04-24	2	3879305	3880084	780
350985	2	Pseudomonas savastanoi pv. savastanoi PVFi1	95316123	HQ966_07795	CDS	automatic/finished	fpr	ferredoxin-NADP reductase		no						COMMON		2022-04-15	2	1723472	1724251	780
356810	2	Pseudomonas Pseudomonas st1	67245879	PSST1_v1_120110	CDS	automatic/finished		Membrane protein		no						no		2019-04-24	2	2126960	2127364	405
356810	2	Pseudomonas savastanoi pv. savastanoi PVFi1	95315039	HQ966_02435	CDS	automatic/finished		TM2 domain-containing protein		no						COMMON		2022-04-15	3	533097	533501	405
363232	2	Pseudomonas Pseudomonas st1	67247001	PSST1_v1_240014	CDS	automatic/finished		Peptide ABC transporter, permease protein		no						no		2019-04-24	-3	3277570	3278433	864
363232	2	Pseudomonas savastanoi pv. savastanoi PVFi1	95315684	HQ966_05615	CDS	automatic/finished		ABC transporter permease		no						COMMON		2022-04-15	3	1242300	1243163	864
363948	2	Pseudomonas Pseudomonas st1	67244255	PSST1_v1_20137	CDS	automatic/finished	mmgC	Acyl-CoA dehydrogenase	1.3.99.-	no						no		2019-04-24	2	408131	409282	1152
363948	2	Pseudomonas savastanoi pv. savastanoi PVFi1	95318195	HQ966_18085	CDS	automatic/finished		acyl-CoA dehydrogenase family protein		no						COMMON		2022-04-15	3	4006626	4007777	1152
428591	2	Pseudomonas Pseudomonas st1	67244178	PSST1_v1_20060	CDS	automatic/finished	ppnP	nucleoside phosphorylase PpnP	2.4.2.15, 2.4.2.3, 2.4.2.4	no						no		2019-04-24	3	304599	304880	282
428591	2	Pseudomonas savastanoi pv. savastanoi PVFi1	95318126	HQ966_17740	CDS	automatic/finished		pyrimidine/purine nucleoside phosphorylase		no						COMMON		2022-04-15	2	3903101	3903382	282
436751	2	Pseudomonas Pseudomonas st1	67248724	PSST1_v1_580015	CDS	automatic/finished	rpoZ	RNA polymerase subunit omega		no						no		2019-04-24	-1	5001627	5001890	264
436751	2	Pseudomonas savastanoi pv. savastanoi PVFi1	95314764	HQ966_01075	CDS	automatic/finished	rpoZ	DNA-directed RNA polymerase subunit omega	2.7.7.6	no						COMMON		2022-04-15	-3	233483	233746	264
439223	2	Pseudomonas Pseudomonas st1	67244162	PSST1_v1_20044	CDS	automatic/finished	folE	GTP cyclohydrolase 1 2	3.5.4.16	no						no		2019-04-24	3	292800	293345	546
439223	2	Pseudomonas Pseudomonas st1	67245243	PSST1_v1_80079	CDS	automatic/finished	folE	GTP cyclohydrolase 1 1	3.5.4.16	no						no		2019-04-24	1	1456162	1456725	564
439223	2	Pseudomonas savastanoi pv. savastanoi PVFi1	95318112	HQ966_17670	CDS	automatic/finished	folE	GTP cyclohydrolase I FolE	3.5.4.16	no						COMMON		2022-04-15	2	3891302	3891847	546
439223	2	Pseudomonas savastanoi pv. savastanoi PVFi1	95319111	HQ966_22625	CDS	automatic/finished	folE	GTP cyclohydrolase I FolE	3.5.4.16	no						COMMON		2022-04-15	1	4992787	4993350	564
443219	2	Pseudomonas Pseudomonas st1	67246721	PSST1_v1_200065	CDS	automatic/finished	fliI	flagellum-specific ATP synthase FliI		no						no		2019-04-24	3	3004341	3005699	1359
443219	2	Pseudomonas savastanoi pv. savastanoi PVFi1	95316414	HQ966_09245	CDS	automatic/finished	fliI	flagellar protein export ATPase FliI		no						COMMON		2022-04-15	1	2029003	2030361	1359
445395	2	Pseudomonas Pseudomonas st1	67246080	PSST1_v1_140050	CDS	automatic/finished		diguanylate cyclase (GGDEF domain) with PAS/PAC sensor		no						no		2019-04-24	2	2349770	2350774	1005
445395	2	Pseudomonas savastanoi pv. savastanoi PVFi1	95318787	HQ966_21020	CDS	automatic/finished		PleD family two-component system response regulator		no						COMMON		2022-04-15	-1	4629067	4630071	1005
445475	2	Pseudomonas Pseudomonas st1	67244848	PSST1_v1_60036	CDS	automatic/finished		Uncharacterized ABC transporter ATP-binding protein HI_1051		no						no		2019-04-24	2	1056728	1058581	1854
445475	2	Pseudomonas savastanoi pv. savastanoi PVFi1	95316978	HQ966_12045	CDS	automatic/finished		ABC transporter ATP-binding protein/permease		no						COMMON		2022-04-15	-3	2651066	2652919	1854
451582	2	Pseudomonas Pseudomonas st1	67249539	PSST1_v1_1110002	CDS	automatic/finished	mazF	putative endoribonuclease MazF	3.1.-.-	no						no	3 : Putative function from multiple computational evidences	2019-04-24	-3	5789731	5790057	327
451582	2	Pseudomonas savastanoi pv. savastanoi PVFi1	95311919	HQ966_28325	CDS	automatic/finished		type II toxin-antitoxin system PemK/MazF family toxin		no						COMMON		2022-04-15	3	22059	22385	327
482515	2	Pseudomonas Pseudomonas st1	67244613	PSST1_v1_40161	CDS	automatic/finished		Uncharacterized ABC transporter ATP-binding protein HI_1051		no						no		2019-04-24	-2	823466	825298	1833
482515	2	Pseudomonas savastanoi pv. savastanoi PVFi1	95316087	HQ966_07620	CDS	automatic/finished		ABC transporter ATP-binding protein/permease		no						COMMON		2022-04-15	-1	1687855	1689687	1833
483499	2	Pseudomonas Pseudomonas st1	67248901	PSST1_v1_640022	CDS	automatic/finished	srpH	Serine acetyltransferase, plasmid	2.3.1.30	no						no		2019-04-24	2	5190494	5191447	954
483499	2	Pseudomonas savastanoi pv. savastanoi PVFi1	95314913	HQ966_01805	CDS	automatic/finished		serine O-acetyltransferase		no						COMMON		2022-04-15	1	388984	389937	954
488327	2	Pseudomonas Pseudomonas st1	67247820	PSST1_v1_370008	CDS	automatic/finished	polS	Sorbitol dehydrogenase	1.1.1.-, 1.1.1.14, 1.1.1.16	no						no		2019-04-24	2	4108310	4109083	774
488327	2	Pseudomonas savastanoi pv. savastanoi PVFi1	95319819	HQ966_26100	CDS	automatic/finished		L-iditol 2-dehydrogenase	1.1.1.14	no						COMMON		2022-04-15	1	5771134	5771907	774
489064	2	Pseudomonas Pseudomonas st1	67246194	PSST1_v1_150042	CDS	automatic/finished	phaC	putative K(+)/H(+) antiporter subunit C		no						no	3 : Putative function from multiple computational evidences	2019-04-24	2	2468258	2468602	345
489064	2	Pseudomonas savastanoi pv. savastanoi PVFi1	95316637	HQ966_10350	CDS	automatic/finished		Na+/H+ antiporter subunit C		no						COMMON		2022-04-15	-1	2267074	2267418	345
497379	2	Pseudomonas Pseudomonas st1	67244207	PSST1_v1_20089	CDS	automatic/finished		Urate_ox_N domain-containing protein		no						no		2019-04-24	1	338665	339939	1275
497379	2	Pseudomonas savastanoi pv. savastanoi PVFi1	95318154	HQ966_17880	CDS	automatic/finished		urate hydroxylase PuuD		no						COMMON		2022-04-15	1	3937168	3938442	1275
504928	2	Pseudomonas Pseudomonas st1	67243871	PSST1_v1_10020	CDS	automatic/finished		Putative pterin-4-alpha-carbinolamine dehydratase	4.2.1.96	no						no	3 : Putative function from multiple computational evidences	2019-04-24	2	19811	20167	357
504928	2	Pseudomonas savastanoi pv. savastanoi PVFi1	95318422	HQ966_19225	CDS	automatic/finished		4a-hydroxytetrahydrobiopterin dehydratase	4.2.1.96	no						COMMON		2022-04-15	1	4246084	4246440	357
512421	2	Pseudomonas Pseudomonas st1	67244286	PSST1_v1_20168	CDS	automatic/finished		Sugar ABC-type transport system, permease protein		no						no		2019-04-24	-3	447151	448017	867
512421	2	Pseudomonas savastanoi pv. savastanoi PVFi1	95318228	HQ966_18250	CDS	automatic/finished		sugar ABC transporter permease		no						COMMON		2022-04-15	-3	4045652	4046518	867
517070	2	Pseudomonas Pseudomonas st1	67246556	PSST1_v1_180052	CDS	automatic/finished		Membrane-bound lytic murein transglycosylase A	4.2.2.n1	no						no		2019-04-24	1	2808706	2809896	1191
517070	2	Pseudomonas savastanoi pv. savastanoi PVFi1	95319251	HQ966_23310	CDS	automatic/finished		MltA domain-containing protein		no						COMMON		2022-04-15	-1	5137843	5139033	1191
517313	2	Pseudomonas Pseudomonas st1	67248985	PSST1_v1_680010	CDS	automatic/finished	dadA	D-amino acid dehydrogenase	1.4.5.-, 1.4.5.1	no						no		2019-04-24	3	5278320	5279621	1302
517313	2	Pseudomonas savastanoi pv. savastanoi PVFi1	95314789	HQ966_01200	CDS	automatic/finished	dadA	D-amino acid dehydrogenase		no						COMMON		2022-04-15	2	257429	258730	1302
520243	2	Pseudomonas Pseudomonas st1	67249816	PSST1_v1_1730001	CDS	automatic/finished	insK	transposase		no						no		2019-04-24	-3	5997757	5998536	780
520243	2	Pseudomonas Pseudomonas st1	67249862	PSST1_v1_2000001	CDS	automatic/finished		Integrase catalytic domain-containing protein		no						no		2019-04-24	-1	6032022	6032618	597
520243	2	Pseudomonas savastanoi pv. savastanoi PVFi1	95314875	HQ966_01625	fCDS	automatic/finished		IS3 family transposase		pseudo						COMMON		2022-04-15	-2	345561	346340	780
520243	2	Pseudomonas savastanoi pv. savastanoi PVFi1	95314921	HQ966_01845	fCDS	automatic/finished		IS3 family transposase		pseudo						COMMON		2022-04-15	-3	396215	396727	513
520243	2	Pseudomonas savastanoi pv. savastanoi PVFi1	95315070	HQ966_02590	fCDS	automatic/finished		IS3-like element ISPsy8 family transposase		pseudo						COMMON		2022-04-15	-3	578624	579403	780
520243	2	Pseudomonas savastanoi pv. savastanoi PVFi1	95315199	HQ966_03225	fCDS	automatic/finished		IS3-like element ISPsy8 family transposase		pseudo						COMMON		2022-04-15	3	738912	739493	582
520243	2	Pseudomonas savastanoi pv. savastanoi PVFi1	95315200	HQ966_03230	fCDS	automatic/finished		IS3 family transposase		pseudo						COMMON		2022-04-15	-1	739966	740745	780
520243	2	Pseudomonas savastanoi pv. savastanoi PVFi1	95315458	HQ966_04495	fCDS	automatic/finished		IS3-like element ISPsy8 family transposase		pseudo						COMMON		2022-04-15	-2	987591	988370	780
520243	2	Pseudomonas savastanoi pv. savastanoi PVFi1	95316035	HQ966_07370	fCDS	automatic/finished		IS3 family transposase		pseudo						COMMON		2022-04-15	-3	1621757	1622536	780
520243	2	Pseudomonas savastanoi pv. savastanoi PVFi1	95316075	HQ966_07560	fCDS	automatic/finished		IS3-like element ISPsy8 family transposase		pseudo						COMMON		2022-04-15	2	1664927	1665508	582
520243	2	Pseudomonas savastanoi pv. savastanoi PVFi1	95316505	HQ966_09695	fCDS	automatic/finished		IS3-like element ISPsy8 family transposase		pseudo						COMMON		2022-04-15	1	2122669	2123448	780
520243	2	Pseudomonas savastanoi pv. savastanoi PVFi1	95316643	HQ966_10375	fCDS	automatic/finished		IS3-like element ISPsy8 family transposase		pseudo						COMMON		2022-04-15	3	2274477	2275058	582
520243	2	Pseudomonas savastanoi pv. savastanoi PVFi1	95316812	HQ966_11215	fCDS	automatic/finished		IS3 family transposase		pseudo						COMMON		2022-04-15	3	2463669	2464448	780
520243	2	Pseudomonas savastanoi pv. savastanoi PVFi1	95317387	HQ966_14065	fCDS	automatic/finished		IS3 family transposase		pseudo						COMMON		2022-04-15	-1	3058834	3059613	780
520243	2	Pseudomonas savastanoi pv. savastanoi PVFi1	95317694	HQ966_15595	fCDS	automatic/finished		IS3 family transposase		pseudo						COMMON		2022-04-15	-3	3420182	3420961	780
520243	2	Pseudomonas savastanoi pv. savastanoi PVFi1	95317837	HQ966_16310	fCDS	automatic/finished		IS3 family transposase		pseudo						COMMON		2022-04-15	-1	3578758	3579537	780
520243	2	Pseudomonas savastanoi pv. savastanoi PVFi1	95319039	HQ966_22270	fCDS	automatic/finished		IS3 family transposase		pseudo						COMMON		2022-04-15	-1	4916524	4917303	780
520243	2	Pseudomonas savastanoi pv. savastanoi PVFi1	95319162	HQ966_22880	fCDS	automatic/finished		IS3-like element ISPsy8 family transposase		pseudo						COMMON		2022-04-15	-3	5042729	5043508	780
520243	2	Pseudomonas savastanoi pv. savastanoi PVFi1	95319463	HQ966_24355	fCDS	automatic/finished		IS3 family transposase		pseudo						COMMON		2022-04-15	1	5384302	5385081	780
520243	2	Pseudomonas savastanoi pv. savastanoi PVFi1	95319563	HQ966_24845	CDS	automatic/finished		IS3 family transposase		pseudo						COMMON		2022-04-15	3	5485017	5485730	714
520243	2	Pseudomonas savastanoi pv. savastanoi PVFi1	95319746	HQ966_25745	fCDS	automatic/finished		IS3-like element ISPsy8 family transposase		pseudo						COMMON		2022-04-15	3	5683257	5683838	582
520243	2	Pseudomonas savastanoi pv. savastanoi PVFi1	95319863	HQ966_26320	fCDS	automatic/finished		IS3-like element ISPsy8 family transposase		pseudo						COMMON		2022-04-15	-1	5825560	5826339	780
520243	2	Pseudomonas savastanoi pv. savastanoi PVFi1	95319935	HQ966_26675	fCDS	automatic/finished		IS3-like element ISPsy8 family transposase		pseudo						COMMON		2022-04-15	-2	5899278	5900057	780
520243	2	Pseudomonas savastanoi pv. savastanoi PVFi1	95320043	HQ966_27205	fCDS	automatic/finished		IS3 family transposase		pseudo						COMMON		2022-04-15	1	6021565	6022344	780
520243	2	Pseudomonas savastanoi pv. savastanoi PVFi1	95320096	HQ966_27470	fCDS	automatic/finished		IS3 family transposase		pseudo						COMMON		2022-04-15	1	6082957	6083736	780
520243	2	Pseudomonas savastanoi pv. savastanoi PVFi1	95320239	HQ966_28195	fCDS	automatic/finished		IS3-like element ISPsy8 family transposase		pseudo						COMMON		2022-04-15	-2	6239256	6239765	510
520443	2	Pseudomonas Pseudomonas st1	67248167	PSST1_v1_440017	CDS	automatic/finished		Aldo-keto reductase		no						no		2019-04-24	-3	4460638	4461630	993
520443	2	Pseudomonas savastanoi pv. savastanoi PVFi1	95315547	HQ966_04940	CDS	automatic/finished		aldo/keto reductase		no						COMMON		2022-04-15	-2	1085961	1086953	993
529133	2	Pseudomonas Pseudomonas st1	67246857	PSST1_v1_220036	CDS	automatic/finished	mqo	malate:quinone oxidoreductase	1.1.5.4	no						no		2019-04-24	-2	3137843	3139486	1644
529133	2	Pseudomonas savastanoi pv. savastanoi PVFi1	95317539	HQ966_14820	CDS	automatic/finished	mqo	malate dehydrogenase (quinone)	1.1.5.4	no						COMMON		2022-04-15	2	3243014	3244657	1644
540786	2	Pseudomonas Pseudomonas st1	67249571	PSST1_v1_1160004	CDS	automatic/finished		conserved protein of unknown function		no	u : unknown	1 : Unknown				no	4 : Unknown function but conserved in other organisms	2019-04-24	3	5820348	5820629	282
540786	2	Pseudomonas savastanoi pv. savastanoi PVFi1	95314699	HQ966_00765	CDS	automatic/finished		DUF1778 domain-containing protein		no						COMMON		2022-04-15	-1	159979	160260	282
540787	2	Pseudomonas Pseudomonas st1	67249572	PSST1_v1_1160005	CDS	automatic/finished		GCN5-related N-acetyltransferase; Histone acetyltransferase HPA2 and related acetyltransferases		no						no		2019-04-24	2	5820626	5821135	510
540787	2	Pseudomonas savastanoi pv. savastanoi PVFi1	95314698	HQ966_00760	CDS	automatic/finished		GNAT family N-acetyltransferase		no						COMMON		2022-04-15	-3	159473	159856	384
543941	2	Pseudomonas Pseudomonas st1	67249752	PSST1_v1_1530001	CDS	automatic/finished		Stability determinant		no						no		2019-04-24	-2	5955785	5956078	294
543941	2	Pseudomonas savastanoi pv. savastanoi PVFi1	95311957	HQ966_28415	CDS	automatic/finished		type II toxin-antitoxin system RelE/ParE family toxin		no						COMMON		2022-04-15	-2	36634	36927	294
553188	2	Pseudomonas Pseudomonas st1	67248996	PSST1_v1_680021	CDS	automatic/finished	gcvH	glycine cleavage system H protein		no						no		2019-04-24	2	5289803	5290189	387
553188	2	Pseudomonas savastanoi pv. savastanoi PVFi1	95314800	HQ966_01255	CDS	automatic/finished	gcvH	glycine cleavage system protein GcvH		no						COMMON		2022-04-15	1	268912	269298	387
560092	2	Pseudomonas Pseudomonas st1	67249842	PSST1_v1_1860001	CDS	automatic/finished		conserved protein of unknown function		no	u : unknown	1 : Unknown				no	4 : Unknown function but conserved in other organisms	2019-04-24	1	6015991	6016290	300
560092	2	Pseudomonas savastanoi pv. savastanoi PVFi1	95312020	HQ966_28560	fCDS	automatic/finished		IS3 family transposase		no						COMMON		2022-04-15	-1	58265	58564	300
560092	2	Pseudomonas savastanoi pv. savastanoi PVFi1	95314692	HQ966_00735	fCDS	automatic/finished		IS3 family transposase		pseudo						COMMON		2022-04-15	1	154978	155277	300
560092	2	Pseudomonas savastanoi pv. savastanoi PVFi1	95315308	HQ966_03765	fCDS	automatic/finished		IS3 family transposase		pseudo						COMMON		2022-04-15	1	838216	838515	300
560092	2	Pseudomonas savastanoi pv. savastanoi PVFi1	95318711	HQ966_20655	fCDS	automatic/finished		IS3 family transposase		pseudo						COMMON		2022-04-15	2	4552019	4552318	300
560092	2	Pseudomonas savastanoi pv. savastanoi PVFi1	95319267	HQ966_23385	fCDS	automatic/finished		IS3 family transposase		pseudo						COMMON		2022-04-15	-3	5157818	5158117	300
560092	2	Pseudomonas savastanoi pv. savastanoi PVFi1	95319503	HQ966_24550	fCDS	automatic/finished		IS3 family transposase		pseudo						COMMON		2022-04-15	-3	5426903	5427202	300
560092	2	Pseudomonas savastanoi pv. savastanoi PVFi1	95319599	HQ966_25020	fCDS	automatic/finished		IS3 family transposase		pseudo						COMMON		2022-04-15	-2	5527575	5527874	300
560092	2	Pseudomonas savastanoi pv. savastanoi PVFi1	95319623	HQ966_25140	fCDS	automatic/finished		IS3 family transposase		pseudo						COMMON		2022-04-15	-3	5551310	5551609	300
560092	2	Pseudomonas savastanoi pv. savastanoi PVFi1	95319627	HQ966_25160	fCDS	automatic/finished		IS3 family transposase		pseudo						COMMON		2022-04-15	3	5554743	5555042	300
567425	2	Pseudomonas Pseudomonas st1	67245765	PSST1_v1_110138	CDS	automatic/finished	stcD	putative N-methylproline demethylase	1.-.-.-	no						no	3 : Putative function from multiple computational evidences	2019-04-24	-2	2003180	2005240	2061
567425	2	Pseudomonas savastanoi pv. savastanoi PVFi1	95319802	HQ966_26020	CDS	automatic/finished	dgcA	dimethylglycine demethylation protein DgcA		no						COMMON		2022-04-15	3	5746494	5748554	2061
567426	2	Pseudomonas Pseudomonas st1	67245766	PSST1_v1_110139	CDS	automatic/finished		conserved protein of unknown function		no	u : unknown	1 : Unknown				no	4 : Unknown function but conserved in other organisms	2019-04-24	-2	2005256	2005786	531
567426	2	Pseudomonas savastanoi pv. savastanoi PVFi1	95319801	HQ966_26015	CDS	automatic/finished		hydrocarbon binding protein		no						COMMON		2022-04-15	3	5745948	5746478	531
567427	2	Pseudomonas Pseudomonas st1	67245767	PSST1_v1_110140	CDS	automatic/finished		Microsomal dipeptidase	3.4.13.19	no						no		2019-04-24	-2	2005871	2006848	978
567427	2	Pseudomonas savastanoi pv. savastanoi PVFi1	95319800	HQ966_26010	CDS	automatic/finished		dipeptidase		no						COMMON		2022-04-15	3	5744886	5745863	978
567433	2	Pseudomonas Pseudomonas st1	67245694	PSST1_v1_110067	CDS	automatic/finished	soxB	Sarcosine oxidase subunit beta	1.5.3.1	no						no		2019-04-24	1	1928521	1929771	1251
567433	2	Pseudomonas savastanoi pv. savastanoi PVFi1	95319710	HQ966_25570	CDS	automatic/finished		sarcosine oxidase subunit beta family protein		no						COMMON		2022-04-15	3	5645625	5646875	1251
570294	2	Pseudomonas Pseudomonas st1	67246934	PSST1_v1_230030	CDS	automatic/finished	rluE	23S rRNA pseudouridine(2457) synthase	5.4.99.20	no						no		2019-04-24	-2	3202256	3202888	633
570294	2	Pseudomonas savastanoi pv. savastanoi PVFi1	95315510	HQ966_04750	CDS	automatic/finished		pseudouridine synthase		no						COMMON		2022-04-15	2	1050998	1051534	537
574310	2	Pseudomonas Pseudomonas st1	67245245	PSST1_v1_80081	CDS	automatic/finished		conserved protein of unknown function		no	u : unknown	1 : Unknown				no	4 : Unknown function but conserved in other organisms	2019-04-24	1	1457140	1457436	297
574310	2	Pseudomonas savastanoi pv. savastanoi PVFi1	95319113	HQ966_22635	CDS	automatic/finished		DUF1244 domain-containing protein		no						COMMON		2022-04-15	1	4993765	4994061	297
602156	2	Pseudomonas Pseudomonas st1	67247958	PSST1_v1_390049	CDS	automatic/finished		Outer membrane autotransporter barrel		no						no		2019-04-24	2	4253252	4253491	240
602156	2	Pseudomonas savastanoi pv. savastanoi PVFi1	95318069	HQ966_17455	CDS	automatic/finished		transposase		pseudo						COMMON		2022-04-15	2	3854978	3855169	192
614407	2	Pseudomonas Pseudomonas st1	67244016	PSST1_v1_10165	CDS	automatic/finished	trhO	tRNA uridine(34) hydroxylase	1.14.-.-	no						no		2019-04-24	-2	165230	166183	954
614407	2	Pseudomonas savastanoi pv. savastanoi PVFi1	95318558	HQ966_19905	CDS	automatic/finished		rhodanese-related sulfurtransferase		no						COMMON		2022-04-15	-1	4391725	4392663	939
614665	2	Pseudomonas Pseudomonas st1	67248387	PSST1_v1_490013	CDS	automatic/finished	accC	biotin carboxylase	6.3.4.14	no						no		2019-04-24	2	4671704	4673047	1344
614665	2	Pseudomonas savastanoi pv. savastanoi PVFi1	95315441	HQ966_04415	CDS	automatic/finished	accC	acetyl-CoA carboxylase biotin carboxylase subunit	6.3.4.14	no						COMMON		2022-04-15	-2	971442	972785	1344
614726	2	Pseudomonas Pseudomonas st1	67246666	PSST1_v1_200010	CDS	automatic/finished	pobA	p-hydroxybenzoate hydroxylase	1.14.13.2	no						no		2019-04-24	-3	2944183	2945367	1185
614726	2	Pseudomonas savastanoi pv. savastanoi PVFi1	95316362	HQ966_08985	CDS	automatic/finished	pobA	4-hydroxybenzoate 3-monooxygenase	1.14.13.2	no						COMMON		2022-04-15	-3	1968845	1970029	1185
614792	2	Pseudomonas Pseudomonas st1	67247936	PSST1_v1_390027	CDS	automatic/finished	sthA	soluble pyridine nucleotide transhydrogenase	1.6.1.1, 1.6.1.2, 1.6.1.3	no						no		2019-04-24	-3	4232212	4233606	1395
614792	2	Pseudomonas savastanoi pv. savastanoi PVFi1	95318051	HQ966_17365	CDS	automatic/finished	sthA	Si-specific NAD(P)(+) transhydrogenase	1.6.1.1	no						COMMON		2022-04-15	-2	3833889	3835283	1395
614935	2	Pseudomonas Pseudomonas st1	67244478	PSST1_v1_40026	CDS	automatic/finished	lepA	elongation factor 4	3.6.1.15, 3.6.5.1, 3.6.5.2, 3.6.5.3, 3.6.5.4, 3.6.5.5, 3.6.5.6	no						no		2019-04-24	2	677888	679684	1797
614935	2	Pseudomonas savastanoi pv. savastanoi PVFi1	95315958	HQ966_06985	CDS	automatic/finished	lepA	translation elongation factor 4	3.6.5.n1	no						COMMON		2022-04-15	1	1539556	1541352	1797
615226	2	Pseudomonas Pseudomonas st1	67249559	PSST1_v1_1140003	CDS	automatic/finished	phoB	DNA-binding transcriptional dual regulator PhoB		no						no		2019-04-24	1	5808088	5808777	690
615226	2	Pseudomonas savastanoi pv. savastanoi PVFi1	95320038	HQ966_27185	CDS	automatic/finished	phoB	phosphate regulon transcriptional regulator PhoB		no						COMMON		2022-04-15	1	6015610	6016299	690
615402	2	Pseudomonas Pseudomonas st1	67247080	PSST1_v1_250018	CDS	automatic/finished	fur	Ferric uptake regulation protein		no						no		2019-04-24	1	3358204	3358542	339
615402	2	Pseudomonas savastanoi pv. savastanoi PVFi1	95315712	HQ966_05755	CDS	automatic/finished	fur	ferric iron uptake transcriptional regulator		no						COMMON		2022-04-15	2	1272647	1273054	408
615539	2	Pseudomonas Pseudomonas st1	67246393	PSST1_v1_160131	CDS	automatic/finished	pheS	phenylalanine--tRNA ligase subunit alpha	6.1.1.20	no						no		2019-04-24	2	2636531	2637547	1017
615539	2	Pseudomonas savastanoi pv. savastanoi PVFi1	95317224	HQ966_13255	CDS	automatic/finished	pheS	phenylalanine--tRNA ligase subunit alpha	6.1.1.20	no						COMMON		2022-04-15	-2	2913207	2914223	1017
615642	2	Pseudomonas Pseudomonas st1	67245797	PSST1_v1_120028	CDS	automatic/finished	maeB	NADP-dependent malic enzyme	1.1.1.40	no						no		2019-04-24	1	2035384	2036652	1269
615642	2	Pseudomonas savastanoi pv. savastanoi PVFi1	95314958	HQ966_02030	CDS	automatic/finished		malate dehydrogenase		no						COMMON		2022-04-15	1	441553	442821	1269
615754	2	Pseudomonas Pseudomonas st1	67248565	PSST1_v1_530040	CDS	automatic/finished	argC	N-acetyl-gamma-glutamyl-phosphate reductase	1.2.1.38	no						no		2019-04-24	2	4846202	4847236	1035
615754	2	Pseudomonas savastanoi pv. savastanoi PVFi1	95319520	HQ966_24635	CDS	automatic/finished	argC	N-acetyl-gamma-glutamyl-phosphate reductase	1.2.1.38	no						COMMON		2022-04-15	-3	5451119	5452153	1035
615764	2	Pseudomonas Pseudomonas st1	67247351	PSST1_v1_290026	CDS	automatic/finished	hisA	1-(5-phosphoribosyl)-5-[(5-phosphoribosylamino)methylideneamino] imidazole-4-carboxamide isomerase	5.3.1.16	no						no		2019-04-24	1	3637915	3638652	738
615764	2	Pseudomonas savastanoi pv. savastanoi PVFi1	95319898	HQ966_26490	CDS	automatic/finished	hisA	1-(5-phosphoribosyl)-5-[(5- phosphoribosylamino)methylideneamino]imidazole-4- carboxamide isomerase	5.3.1.16	no						COMMON		2022-04-15	-1	5862652	5863389	738
616173	2	Pseudomonas Pseudomonas st1	67245695	PSST1_v1_110068	CDS	automatic/finished	soxD	Sarcosine oxidase subunit delta	1.5.3.1	no						no		2019-04-24	1	1929787	1930083	297
616173	2	Pseudomonas savastanoi pv. savastanoi PVFi1	95319711	HQ966_25575	CDS	automatic/finished		sarcosine oxidase subunit delta		no						COMMON		2022-04-15	3	5646891	5647187	297
616279	2	Pseudomonas Pseudomonas st1	67244382	PSST1_v1_30082	CDS	automatic/finished	uvrB	excision nuclease subunit B	3.1.25.-	no						no		2019-04-24	1	577213	579228	2016
616279	2	Pseudomonas savastanoi pv. savastanoi PVFi1	95317937	HQ966_16795	CDS	automatic/finished	uvrB	excinuclease ABC subunit UvrB	3.1.25.-	no						COMMON		2022-04-15	-1	3687691	3689706	2016
616417	2	Pseudomonas Pseudomonas st1	67248777	PSST1_v1_600009	CDS	automatic/finished	metK	methionine adenosyltransferase	2.5.1.6	no						no		2019-04-24	3	5057763	5058953	1191
616417	2	Pseudomonas savastanoi pv. savastanoi PVFi1	95319787	HQ966_25950	CDS	automatic/finished	metK	methionine adenosyltransferase	2.5.1.6	no						COMMON		2022-04-15	-1	5733166	5734356	1191
616482	2	Pseudomonas Pseudomonas st1	67248335	PSST1_v1_480010	CDS	automatic/finished	rpoB	RNA polymerase subunit beta	2.7.7.6	no						no		2019-04-24	2	4626749	4630822	4074
616482	2	Pseudomonas savastanoi pv. savastanoi PVFi1	95315269	HQ966_03570	CDS	automatic/finished	rpoB	DNA-directed RNA polymerase subunit beta	2.7.7.6	no						COMMON		2022-04-15	2	804134	808207	4074
616498	2	Pseudomonas Pseudomonas st1	67248349	PSST1_v1_480024	CDS	automatic/finished	rpsC	30S ribosomal subunit protein S3		no						no		2019-04-24	1	4643182	4643868	687
616498	2	Pseudomonas savastanoi pv. savastanoi PVFi1	95315282	HQ966_03635	CDS	automatic/finished	rpsC	30S ribosomal protein S3		no						COMMON		2022-04-15	1	820567	821253	687
616522	2	Pseudomonas Pseudomonas st1	67248368	PSST1_v1_480043	CDS	automatic/finished	rpoA	RNA polymerase subunit alpha	2.7.7.6	no						no		2019-04-24	3	4652034	4653035	1002
616522	2	Pseudomonas savastanoi pv. savastanoi PVFi1	95315301	HQ966_03730	CDS	automatic/finished	rpoA	DNA-directed RNA polymerase subunit alpha	2.7.7.6	no						COMMON		2022-04-15	3	829419	830420	1002
616773	2	Pseudomonas Pseudomonas st1	67248246	PSST1_v1_460006	CDS	automatic/finished	tgt	tRNA-guanine transglycosylase	2.4.2.29	no						no		2019-04-24	1	4540516	4541649	1134
616773	2	Pseudomonas savastanoi pv. savastanoi PVFi1	95318880	HQ966_21480	CDS	automatic/finished	tgt	tRNA guanosine(34) transglycosylase Tgt	2.4.2.29	no						COMMON		2022-04-15	-1	4736446	4737561	1116
616881	2	Pseudomonas Pseudomonas st1	67245936	PSST1_v1_130034	CDS	automatic/finished	clpA	ATP-dependent Clp protease ATP-binding subunit ClpA	3.4.21.92	no						no		2019-04-24	3	2188317	2190590	2274
616881	2	Pseudomonas savastanoi pv. savastanoi PVFi1	95316713	HQ966_10725	CDS	automatic/finished	clpA	ATP-dependent Clp protease ATP-binding subunit ClpA		no						COMMON		2022-04-15	1	2353462	2355735	2274
616887	2	Pseudomonas Pseudomonas st1	67245930	PSST1_v1_130028	CDS	automatic/finished	mnmA	tRNA-specific 2-thiouridylase	2.8.1.13	no						no		2019-04-24	-3	2182849	2183979	1131
616887	2	Pseudomonas savastanoi pv. savastanoi PVFi1	95316708	HQ966_10700	CDS	automatic/finished	mnmA	tRNA 2-thiouridine(34) synthase MnmA	2.8.1.13	no						COMMON		2022-04-15	-3	2347994	2349124	1131
617055	2	Pseudomonas Pseudomonas st1	67244416	PSST1_v1_30116	CDS	automatic/finished	sdhA	succinate:quinone oxidoreductase, FAD binding protein	1.3.5.1	no						no		2019-04-24	2	611642	613414	1773
617055	2	Pseudomonas savastanoi pv. savastanoi PVFi1	95317902	HQ966_16620	CDS	automatic/finished	sdhA	succinate dehydrogenase flavoprotein subunit		no						COMMON		2022-04-15	-2	3653505	3655277	1773
617153	2	Pseudomonas Pseudomonas st1	67245397	PSST1_v1_90057	CDS	automatic/finished	purA	adenylosuccinate synthetase	6.3.4.4	no						no		2019-04-24	-3	1610611	1611903	1293
617153	2	Pseudomonas savastanoi pv. savastanoi PVFi1	95315143	HQ966_02950	CDS	automatic/finished		adenylosuccinate synthase	6.3.4.4	no						COMMON		2022-04-15	3	673779	675071	1293
617204	2	Pseudomonas Pseudomonas st1	67244640	PSST1_v1_50010	CDS	automatic/finished	lptB	lipopolysaccharide transport system ATP binding protein	7.5.2.-	no						no		2019-04-24	-2	846638	847363	726
617204	2	Pseudomonas savastanoi pv. savastanoi PVFi1	95315770	HQ966_06045	CDS	automatic/finished	lptB	LPS export ABC transporter ATP-binding protein		no						COMMON		2022-04-15	-1	1338232	1338957	726
617243	2	Pseudomonas Pseudomonas st1	67244669	PSST1_v1_50039	CDS	automatic/finished	diaA	DnaA initiator-associating factor for replication initiation		no						no		2019-04-24	-1	872064	872657	594
617243	2	Pseudomonas savastanoi pv. savastanoi PVFi1	95315799	HQ966_06190	CDS	automatic/finished		phosphoheptose isomerase		no						COMMON		2022-04-15	-3	1363649	1364242	594
617479	2	Pseudomonas Pseudomonas st1	67249901	PSST1_v1_2270001	CDS	automatic/finished		Integrase catalytic subunit		no						no		2019-04-24	2	6056375	6056989	615
617479	2	Pseudomonas savastanoi pv. savastanoi PVFi1	95315313	HQ966_03785	CDS	automatic/finished		IS30 family transposase		pseudo						COMMON		2022-04-15	1	841333	842256	924
618170	2	Pseudomonas Pseudomonas st1	67248515	PSST1_v1_520027	CDS	automatic/finished	tadA	tRNA-specific adenosine deaminase	3.5.4.33	no						no		2019-04-24	2	4802417	4802854	438
618170	2	Pseudomonas savastanoi pv. savastanoi PVFi1	95318684	HQ966_20520	CDS	automatic/finished		nucleoside deaminase		no						COMMON		2022-04-15	-1	4527664	4528101	438
618653	2	Pseudomonas Pseudomonas st1	67246131	PSST1_v1_140101	CDS	automatic/finished	accA	acetyl-CoA carboxyltransferase subunit alpha	2.1.3.15	no						no		2019-04-24	2	2402810	2403757	948
618653	2	Pseudomonas savastanoi pv. savastanoi PVFi1	95318737	HQ966_20775	CDS	automatic/finished	accA	acetyl-CoA carboxylase carboxyl transferase subunit alpha		no						COMMON		2022-04-15	-1	4576087	4577034	948
618671	2	Pseudomonas Pseudomonas st1	67246116	PSST1_v1_140086	CDS	automatic/finished	pyrH	UMP kinase	2.7.4.22	no						no		2019-04-24	1	2386360	2387103	744
618671	2	Pseudomonas savastanoi pv. savastanoi PVFi1	95318751	HQ966_20845	CDS	automatic/finished	pyrH	UMP kinase	2.7.4.22	no						COMMON		2022-04-15	-3	4592741	4593484	744
618672	2	Pseudomonas Pseudomonas st1	67246114	PSST1_v1_140084	CDS	automatic/finished	rpsB	30S ribosomal subunit protein S2		no						no		2019-04-24	2	2384357	2385100	744
618672	2	Pseudomonas savastanoi pv. savastanoi PVFi1	95318753	HQ966_20855	CDS	automatic/finished	rpsB	30S ribosomal protein S2		no						COMMON		2022-04-15	-1	4594744	4595487	744
619108	2	Pseudomonas Pseudomonas st1	67247596	PSST1_v1_330018	CDS	automatic/finished	rimO	ribosomal protein S12 methylthiotransferase RimO	2.8.4.4	no						no		2019-04-24	-2	3882758	3884101	1344
619108	2	Pseudomonas savastanoi pv. savastanoi PVFi1	95316128	HQ966_07820	CDS	automatic/finished	rimO	30S ribosomal protein S12 methylthiotransferase RimO	2.8.4.4	no						COMMON		2022-04-15	-3	1726925	1728268	1344
619308	2	Pseudomonas Pseudomonas st1	67247375	PSST1_v1_290050	CDS	automatic/finished		glutamine synthetase family protein		no						no		2019-04-24	1	3659851	3661209	1359
619308	2	Pseudomonas savastanoi pv. savastanoi PVFi1	95319876	HQ966_26380	CDS	automatic/finished		glutamine synthetase family protein		no						COMMON		2022-04-15	-1	5840095	5841453	1359
622247	2	Pseudomonas Pseudomonas st1	67249798	PSST1_v1_1660002	CDS	automatic/finished		conserved protein of unknown function		no	u : unknown	1 : Unknown				no	4 : Unknown function but conserved in other organisms	2019-04-24	3	5986233	5986553	321
622247	2	Pseudomonas savastanoi pv. savastanoi PVFi1	95318836	HQ966_21260	CDS	automatic/finished		hypothetical protein		no						COMMON		2022-04-15	1	4691386	4691706	321
630915	2	Pseudomonas Pseudomonas st1	67246545	PSST1_v1_180041	CDS	automatic/finished		O-acetylhomoserine sulfhydrylase		no						no		2019-04-24	-2	2796092	2797414	1323
630915	2	Pseudomonas savastanoi pv. savastanoi PVFi1	95319260	HQ966_23355	CDS	automatic/finished		PLP-dependent transferase		no						COMMON		2022-04-15	3	5150319	5151641	1323
640016	2	Pseudomonas Pseudomonas st1	67246743	PSST1_v1_210007	CDS	automatic/finished		Type III effector HopD1		no						no		2019-04-24	-2	3021716	3023350	1635
640016	2	Pseudomonas savastanoi pv. savastanoi PVFi1	95314666	HQ966_00610	CDS	automatic/finished	hopD1	type III secretion system effector HopD1		no						COMMON		2022-04-15	3	130281	132398	2118
640016	2	Pseudomonas savastanoi pv. savastanoi PVFi1	95316180	HQ966_08080	CDS	automatic/finished		Effector protein AvrPphD		no						COMMON		2022-04-15	1	1782091	1784232	2142
658294	2	Pseudomonas Pseudomonas st1	67245821	PSST1_v1_120052	CDS	automatic/finished	fabG	3-oxoacyl-[acyl-carrier-protein] reductase FabG	1.1.1.100	no						no		2019-04-24	-1	2070522	2071250	729
658294	2	Pseudomonas savastanoi pv. savastanoi PVFi1	95314981	HQ966_02145	CDS	automatic/finished	fabG	3-oxoacyl-ACP reductase FabG	1.1.1.100	no						COMMON		2022-04-15	-1	476656	477384	729
661419	2	Pseudomonas Pseudomonas st1	67248756	PSST1_v1_590013	CDS	automatic/finished	mscL	large conductance mechanosensitive channel		no						no		2019-04-24	-2	5031359	5031805	447
661419	2	Pseudomonas savastanoi pv. savastanoi PVFi1	95315609	HQ966_05245	CDS	automatic/finished	mscL	large-conductance mechanosensitive channel protein MscL		no						COMMON		2022-04-15	-3	1152848	1153294	447
668864	2	Pseudomonas Pseudomonas st1	67248588	PSST1_v1_540019	CDS	automatic/finished		Adenine deaminase	3.5.4.2	no						no		2019-04-24	1	4872952	4873905	954
668864	2	Pseudomonas savastanoi pv. savastanoi PVFi1	95315232	HQ966_03385	CDS	automatic/finished		adenosine deaminase	3.5.4.4	no						COMMON		2022-04-15	-2	769737	770690	954
668918	2	Pseudomonas Pseudomonas st1	67245293	PSST1_v1_80129	CDS	automatic/finished	upp	uracil phosphoribosyltransferase	2.4.2.9	no						no		2019-04-24	3	1503981	1504619	639
668918	2	Pseudomonas savastanoi pv. savastanoi PVFi1	95319160	HQ966_22870	CDS	automatic/finished	upp	uracil phosphoribosyltransferase	2.4.2.9	no						COMMON		2022-04-15	1	5040634	5041272	639
669624	2	Pseudomonas Pseudomonas st1	67244881	PSST1_v1_60069	CDS	automatic/finished	gor	Glutathione reductase	1.8.1.7	no						no		2019-04-24	-3	1091386	1092744	1359
669624	2	Pseudomonas savastanoi pv. savastanoi PVFi1	95316950	HQ966_11905	CDS	automatic/finished	gorA	glutathione-disulfide reductase	1.8.1.7	no						COMMON		2022-04-15	1	2616904	2618262	1359
670042	2	Pseudomonas Pseudomonas st1	67248201	PSST1_v1_450001	CDS	automatic/finished		Fused spore maturation proteins A and B		no						no		2019-04-24	1	4491976	4493217	1242
670042	2	Pseudomonas savastanoi pv. savastanoi PVFi1	95320241	HQ966_28200	CDS	automatic/finished		spore maturation protein		no						COMMON		2022-04-15	2	6240962	6242203	1242
670314	2	Pseudomonas Pseudomonas st1	67248443	PSST1_v1_500031	CDS	automatic/finished	selD	selenide, water dikinase	2.7.9.3	no						no		2019-04-24	-1	4730037	4731227	1191
670314	2	Pseudomonas savastanoi pv. savastanoi PVFi1	95319492	HQ966_24500	CDS	automatic/finished	selD	selenide, water dikinase SelD	2.7.9.3	no						COMMON		2022-04-15	-2	5414757	5415791	1035
670980	2	Pseudomonas Pseudomonas st1	67244766	PSST1_v1_50136	CDS	automatic/finished	pitA	metal phosphate:H(+) symporter PitA		no						no		2019-04-24	-3	968563	970035	1473
670980	2	Pseudomonas savastanoi pv. savastanoi PVFi1	95315893	HQ966_06660	CDS	automatic/finished		inorganic phosphate transporter		no						COMMON		2022-04-15	-3	1461362	1462834	1473
684024	2	Pseudomonas Pseudomonas st1	67247306	PSST1_v1_280046	CDS	automatic/finished	soxB	Sarcosine oxidase subunit beta	1.5.3.1	no						no		2019-04-24	2	3594416	3595657	1242
684024	2	Pseudomonas savastanoi pv. savastanoi PVFi1	95317759	HQ966_15920	CDS	automatic/finished		FAD-dependent oxidoreductase		no						COMMON		2022-04-15	3	3489792	3491033	1242
684025	2	Pseudomonas Pseudomonas st1	67247307	PSST1_v1_280047	CDS	automatic/finished		Sarcosine oxidase delta subunit	1.5.3.1	no						no		2019-04-24	3	3595671	3595976	306
684025	2	Pseudomonas savastanoi pv. savastanoi PVFi1	95317760	HQ966_15925	CDS	automatic/finished		sarcosine oxidase subunit delta		no						COMMON		2022-04-15	1	3491047	3491352	306
684039	2	Pseudomonas Pseudomonas st1	67249069	PSST1_v1_720005	CDS	automatic/finished		Glutamate--methylamine ligase	6.3.4.12, 6.3.1.6	no						no		2019-04-24	-2	5361581	5362915	1335
684039	2	Pseudomonas savastanoi pv. savastanoi PVFi1	95317700	HQ966_15620	CDS	automatic/finished	glnT	type III glutamate--ammonia ligase	6.3.1.2	no						COMMON		2022-04-15	-3	3426599	3427933	1335
684040	2	Pseudomonas Pseudomonas st1	67249068	PSST1_v1_720004	CDS	automatic/finished	glxB	Glutamine amidotransferase-like protein GlxB	2.4.2.-	no						no		2019-04-24	-3	5360536	5361456	921
684040	2	Pseudomonas savastanoi pv. savastanoi PVFi1	95317699	HQ966_15615	CDS	automatic/finished		glutamine amidotransferase family protein		no						COMMON		2022-04-15	-1	3425554	3426474	921
684041	2	Pseudomonas Pseudomonas st1	67249067	PSST1_v1_720003	CDS	automatic/finished	glxC	Protein GlxC		no						no		2019-04-24	-2	5359856	5360539	684
684041	2	Pseudomonas savastanoi pv. savastanoi PVFi1	95317698	HQ966_15610	CDS	automatic/finished		protein glxC		no						COMMON		2022-04-15	-3	3424874	3425557	684
687130	2	Pseudomonas Pseudomonas st1	67247781	PSST1_v1_360024	CDS	automatic/finished	accC	biotin carboxylase	6.3.4.14	no						no		2019-04-24	1	4070830	4072245	1416
687130	2	Pseudomonas savastanoi pv. savastanoi PVFi1	95320070	HQ966_27340	CDS	automatic/finished		acetyl-CoA carboxylase biotin carboxylase subunit	6.4.1.2	no						COMMON		2022-04-15	-3	6051728	6053143	1416
688792	2	Pseudomonas Pseudomonas st1	67249455	PSST1_v1_1020005	CDS	automatic/finished		Glutathione S-transferase	2.5.1.18	no						no		2019-04-24	3	5728704	5729405	702
688792	2	Pseudomonas savastanoi pv. savastanoi PVFi1	95316305	HQ966_08705	CDS	automatic/finished		glutathione S-transferase N-terminal domain-containing protein		no						COMMON		2022-04-15	3	1903455	1904156	702
692455	2	Pseudomonas Pseudomonas st1	67248635	PSST1_v1_550033	CDS	automatic/finished		Bacterioferritin		no						no		2019-04-24	-2	4914656	4915198	543
692455	2	Pseudomonas savastanoi pv. savastanoi PVFi1	95315386	HQ966_04145	CDS	automatic/finished		bacterioferritin		no						COMMON		2022-04-15	-2	917496	918035	540
699338	2	Pseudomonas Pseudomonas st1	67248857	PSST1_v1_630004	CDS	automatic/finished	dnaN	beta sliding clamp		no						no		2019-04-24	-2	5144786	5145889	1104
699338	2	Pseudomonas savastanoi pv. savastanoi PVFi1	95320175	HQ966_27875	CDS	automatic/finished	dnaN	DNA polymerase III subunit beta	2.7.7.7	no						COMMON		2022-04-15	1	6172327	6173430	1104
699339	2	Pseudomonas Pseudomonas st1	67248856	PSST1_v1_630003	CDS	automatic/finished	recF	DNA repair protein RecF		no						no		2019-04-24	-3	5143660	5144763	1104
699339	2	Pseudomonas savastanoi pv. savastanoi PVFi1	95320176	HQ966_27880	CDS	automatic/finished	recF	DNA replication/repair protein RecF		no						COMMON		2022-04-15	2	6173453	6174556	1104
699341	2	Pseudomonas Pseudomonas st1	67249337	PSST1_v1_910003	CDS	automatic/finished	tag	3-methyl-adenine DNA glycosylase I, constitutive	3.2.2.20	no						no		2019-04-24	-2	5632610	5633161	552
699341	2	Pseudomonas savastanoi pv. savastanoi PVFi1	95320184	HQ966_27920	CDS	automatic/finished		DNA-3-methyladenine glycosylase I		no						COMMON		2022-04-15	3	6184194	6184745	552
699342	2	Pseudomonas Pseudomonas st1	67249336	PSST1_v1_910002	CDS	automatic/finished		Lipid A biosynthesis lauroyl acyltransferase	2.3.1.-	no						no		2019-04-24	-1	5631684	5632571	888
699342	2	Pseudomonas savastanoi pv. savastanoi PVFi1	95320185	HQ966_27925	CDS	automatic/finished		lysophospholipid acyltransferase	2.3.1.15	no						COMMON		2022-04-15	2	6184784	6185671	888
699345	2	Pseudomonas Pseudomonas st1	67248015	PSST1_v1_400048	CDS	automatic/finished		LysM domain protein		no						no		2019-04-24	-3	4301386	4302411	1026
699345	2	Pseudomonas savastanoi pv. savastanoi PVFi1	95320193	HQ966_27965	CDS	automatic/finished		LysM peptidoglycan-binding domain-containing protein		no						COMMON		2022-04-15	1	6194452	6195477	1026
699347	2	Pseudomonas Pseudomonas st1	67248013	PSST1_v1_400046	CDS	automatic/finished	tsaC	threonylcarbamoyl-AMP synthase	2.7.7.87	no						no		2019-04-24	-2	4299548	4300105	558
699347	2	Pseudomonas savastanoi pv. savastanoi PVFi1	95320195	HQ966_27975	CDS	automatic/finished		L-threonylcarbamoyladenylate synthase		no						COMMON		2022-04-15	3	6196758	6197315	558
699348	2	Pseudomonas Pseudomonas st1	67248010	PSST1_v1_400043	CDS	automatic/finished	hemF	coproporphyrinogen III oxidase	1.3.3.3	no						no		2019-04-24	-1	4297026	4297940	915
699348	2	Pseudomonas savastanoi pv. savastanoi PVFi1	95320198	HQ966_27990	CDS	automatic/finished	hemF	oxygen-dependent coproporphyrinogen oxidase	1.3.3.3	no						COMMON		2022-04-15	2	6198923	6199837	915
699356	2	Pseudomonas Pseudomonas st1	67247997	PSST1_v1_400030	CDS	automatic/finished		Dodecin		no						no		2019-04-24	-2	4284794	4285009	216
699356	2	Pseudomonas savastanoi pv. savastanoi PVFi1	95320211	HQ966_28055	CDS	automatic/finished		dodecin family protein		no						COMMON		2022-04-15	3	6211854	6212069	216
699368	2	Pseudomonas Pseudomonas st1	67247994	PSST1_v1_400027	CDS	automatic/finished	osmC	osmotically inducible peroxiredoxin	1.11.1.15	no						no		2019-04-24	-3	4282636	4283067	432
699368	2	Pseudomonas savastanoi pv. savastanoi PVFi1	95320214	HQ966_28070	CDS	automatic/finished		OsmC family protein		no						COMMON		2022-04-15	1	6213796	6214227	432
699371	2	Pseudomonas Pseudomonas st1	67247988	PSST1_v1_400021	CDS	automatic/finished	prlC	oligopeptidase A	3.4.24.70	no						no		2019-04-24	-1	4275792	4278017	2226
699371	2	Pseudomonas savastanoi pv. savastanoi PVFi1	95320220	HQ966_28100	CDS	automatic/finished	prlC	oligopeptidase A	3.4.24.70	no						COMMON		2022-04-15	2	6218984	6221071	2088
699372	2	Pseudomonas Pseudomonas st1	67247987	PSST1_v1_400020	CDS	automatic/finished		conserved protein of unknown function		no	u : unknown	1 : Unknown				no	4 : Unknown function but conserved in other organisms	2019-04-24	-3	4275508	4275795	288
699372	2	Pseudomonas savastanoi pv. savastanoi PVFi1	95320221	HQ966_28105	CDS	automatic/finished		YheV family putative metal-binding protein		no						COMMON		2022-04-15	1	6221068	6221355	288
699373	2	Pseudomonas Pseudomonas st1	67247500	PSST1_v1_310038	CDS	automatic/finished		Radical SAM domain protein		no						no		2019-04-24	-3	3786556	3787614	1059
699373	2	Pseudomonas savastanoi pv. savastanoi PVFi1	95314843	HQ966_01465	CDS	automatic/finished		PA0069 family radical SAM protein		no						COMMON		2022-04-15	-2	315159	316217	1059
699388	2	Pseudomonas Pseudomonas st1	67247499	PSST1_v1_310037	CDS	automatic/finished	cynT	carbonic anhydrase 1	4.2.1.1	no						no		2019-04-24	-1	3785610	3786350	741
699388	2	Pseudomonas savastanoi pv. savastanoi PVFi1	95314842	HQ966_01460	CDS	automatic/finished		carbonic anhydrase		no						COMMON		2022-04-15	-3	314213	314953	741
699407	2	Pseudomonas Pseudomonas st1	67248576	PSST1_v1_540007	CDS	automatic/finished		ABC transporter, ATP-binding protein		no						no		2019-04-24	3	4859325	4860878	1554
699407	2	Pseudomonas savastanoi pv. savastanoi PVFi1	95315244	HQ966_03445	CDS	automatic/finished		ABC transporter ATP-binding protein		no						COMMON		2022-04-15	-1	782764	784317	1554
699408	2	Pseudomonas Pseudomonas st1	67248577	PSST1_v1_540008	CDS	automatic/finished		ABC transporter, permease protein		no						no		2019-04-24	2	4860890	4861990	1101
699408	2	Pseudomonas savastanoi pv. savastanoi PVFi1	95315243	HQ966_03440	CDS	automatic/finished		ABC transporter permease		no						COMMON		2022-04-15	-3	781652	782752	1101
699409	2	Pseudomonas Pseudomonas st1	67248578	PSST1_v1_540009	CDS	automatic/finished	tsgC	Putative glucose ABC transporter permease protein TsgC13		no						no	3 : Putative function from multiple computational evidences	2019-04-24	1	4861987	4862916	930
699409	2	Pseudomonas savastanoi pv. savastanoi PVFi1	95315242	HQ966_03435	CDS	automatic/finished		ABC transporter permease		no						COMMON		2022-04-15	-2	780726	781652	927
699410	2	Pseudomonas Pseudomonas st1	67248580	PSST1_v1_540011	CDS	automatic/finished		8-oxoguanine deaminase	3.5.4.32	no						no		2019-04-24	1	4863973	4865328	1356
699410	2	Pseudomonas savastanoi pv. savastanoi PVFi1	95315240	HQ966_03425	CDS	automatic/finished		8-oxoguanine deaminase	3.5.4.32	no						COMMON		2022-04-15	-2	778314	779669	1356
699412	2	Pseudomonas Pseudomonas st1	67248586	PSST1_v1_540017	CDS	automatic/finished		Purine-binding protein BAB2_0673		no						no		2019-04-24	1	4870738	4871832	1095
699412	2	Pseudomonas savastanoi pv. savastanoi PVFi1	95315234	HQ966_03395	CDS	automatic/finished		BMP family ABC transporter substrate-binding protein		no						COMMON		2022-04-15	-2	771810	772904	1095
699418	2	Pseudomonas Pseudomonas st1	67246351	PSST1_v1_160089	CDS	automatic/finished	pcaH	Protocatechuate 3,4-dioxygenase beta chain	1.13.11.3	no						no		2019-04-24	3	2602536	2603255	720
699418	2	Pseudomonas savastanoi pv. savastanoi PVFi1	95317265	HQ966_13460	CDS	automatic/finished	pcaH	protocatechuate 3,4-dioxygenase subunit beta	1.13.11.3	no						COMMON		2022-04-15	-2	2947500	2948219	720
699419	2	Pseudomonas Pseudomonas st1	67246352	PSST1_v1_160090	CDS	automatic/finished	pcaG	Protocatechuate 3,4-dioxygenase alpha chain	1.13.11.3	no						no		2019-04-24	2	2603267	2603869	603
699419	2	Pseudomonas savastanoi pv. savastanoi PVFi1	95317264	HQ966_13455	CDS	automatic/finished	pcaG	protocatechuate 3,4-dioxygenase subunit alpha	1.13.11.3	no						COMMON		2022-04-15	-1	2946886	2947488	603
699420	2	Pseudomonas Pseudomonas st1	67244769	PSST1_v1_50139	CDS	automatic/finished	pcaR	Pca regulon regulatory protein		no						no		2019-04-24	1	971275	972117	843
699420	2	Pseudomonas savastanoi pv. savastanoi PVFi1	95315895	HQ966_06670	CDS	automatic/finished	pcaR	pca regulon transcriptional regulator PcaR		no						COMMON		2022-04-15	2	1464074	1464916	843
699429	2	Pseudomonas Pseudomonas st1	67248573	PSST1_v1_540004	CDS	automatic/finished	xanP	Xanthine permease XanP		no						no		2019-04-24	2	4856021	4857418	1398
699429	2	Pseudomonas savastanoi pv. savastanoi PVFi1	95315247	HQ966_03460	CDS	automatic/finished		purine permease		no						COMMON		2022-04-15	-3	786224	787621	1398
699430	2	Pseudomonas Pseudomonas st1	67248574	PSST1_v1_540005	CDS	automatic/finished	rutR	HTH-type transcriptional regulator RutR		no						no		2019-04-24	1	4857514	4858176	663
699430	2	Pseudomonas savastanoi pv. savastanoi PVFi1	95315246	HQ966_03455	CDS	automatic/finished		TetR/AcrR family transcriptional regulator		no						COMMON		2022-04-15	-2	785466	786128	663
699441	2	Pseudomonas Pseudomonas st1	67247192	PSST1_v1_260068	CDS	automatic/finished		MotA/TolQ/ExbB proton channel family protein		no						no		2019-04-24	-1	3480063	3480791	729
699441	2	Pseudomonas savastanoi pv. savastanoi PVFi1	95317682	HQ966_15535	CDS	automatic/finished		MotA/TolQ/ExbB proton channel family protein		no						COMMON		2022-04-15	-1	3404032	3404760	729
699442	2	Pseudomonas Pseudomonas st1	67247191	PSST1_v1_260067	CDS	automatic/finished	exbD	Biopolymer transport protein ExbD		no						no		2019-04-24	-2	3479660	3480061	402
699442	2	Pseudomonas savastanoi pv. savastanoi PVFi1	95317681	HQ966_15530	CDS	automatic/finished		biopolymer transporter ExbD		no						COMMON		2022-04-15	-2	3403629	3404030	402
699445	2	Pseudomonas Pseudomonas st1	67245843	PSST1_v1_120074	CDS	automatic/finished	mdcC	Malonate decarboxylase acyl carrier protein		no						no		2019-04-24	2	2090732	2091031	300
699445	2	Pseudomonas savastanoi pv. savastanoi PVFi1	95315003	HQ966_02255	CDS	automatic/finished		malonate decarboxylase subunit delta		no						COMMON		2022-04-15	3	496869	497168	300
699455	2	Pseudomonas Pseudomonas st1	67244770	PSST1_v1_50140	CDS	automatic/finished	catI	3-oxoadipate CoA-transferase subunit A	2.8.3.6	no						no		2019-04-24	3	972318	973175	858
699455	2	Pseudomonas savastanoi pv. savastanoi PVFi1	95315896	HQ966_06675	CDS	automatic/finished		CoA transferase subunit A		no						COMMON		2022-04-15	1	1465117	1465974	858
699456	2	Pseudomonas Pseudomonas st1	67244771	PSST1_v1_50141	CDS	automatic/finished	catJ	3-oxoadipate CoA-transferase subunit B	2.8.3.6	no						no		2019-04-24	2	973175	973954	780
699456	2	Pseudomonas savastanoi pv. savastanoi PVFi1	95315897	HQ966_06680	CDS	automatic/finished		CoA-transferase subunit beta		no						COMMON		2022-04-15	3	1465971	1466753	783
699457	2	Pseudomonas Pseudomonas st1	67244772	PSST1_v1_50142	CDS	automatic/finished	paaJ	beta-ketoadipyl-CoA thiolase	2.3.1.174, 2.3.1.223	no						no		2019-04-24	1	973954	975153	1200
699457	2	Pseudomonas savastanoi pv. savastanoi PVFi1	95315898	HQ966_06685	CDS	automatic/finished	pcaF	3-oxoadipyl-CoA thiolase	2.3.1.174	no						COMMON		2022-04-15	2	1466753	1467952	1200
699458	2	Pseudomonas Pseudomonas st1	67246354	PSST1_v1_160092	CDS	automatic/finished	pcaB	3-carboxy-cis,cis-muconate cycloisomerase	5.5.1.2	no						no		2019-04-24	1	2605330	2606691	1362
699458	2	Pseudomonas savastanoi pv. savastanoi PVFi1	95317262	HQ966_13445	CDS	automatic/finished		3-carboxy-cis,cis-muconate cycloisomerase	5.5.1.2	no						COMMON		2022-04-15	-3	2944064	2945425	1362
699460	2	Pseudomonas Pseudomonas st1	67246355	PSST1_v1_160093	CDS	automatic/finished	pcaC	4-carboxymuconolactone decarboxylase	4.1.1.44	no						no		2019-04-24	3	2606688	2607086	399
699460	2	Pseudomonas savastanoi pv. savastanoi PVFi1	95317261	HQ966_13440	CDS	automatic/finished	pcaC	4-carboxymuconolactone decarboxylase	4.1.1.44	no						COMMON		2022-04-15	-2	2943669	2944067	399
699476	2	Pseudomonas Pseudomonas st1	67248224	PSST1_v1_450024	CDS	automatic/finished		Fatty acid desaturase	1.14.19.1	no						no		2019-04-24	2	4518842	4520026	1185
699476	2	Pseudomonas savastanoi pv. savastanoi PVFi1	95314555	HQ966_00065	CDS	automatic/finished		fatty acid desaturase	1.14.19.-	no						COMMON		2022-04-15	3	14142	15326	1185
699483	2	Pseudomonas Pseudomonas st1	67247376	PSST1_v1_290051	CDS	automatic/finished	spuC	Putrescine--pyruvate aminotransferase	2.6.1.113	no						no		2019-04-24	3	3661278	3662639	1362
699483	2	Pseudomonas savastanoi pv. savastanoi PVFi1	95319875	HQ966_26375	CDS	automatic/finished		aspartate aminotransferase family protein		no						COMMON		2022-04-15	-3	5838665	5840026	1362
699484	2	Pseudomonas Pseudomonas st1	67247377	PSST1_v1_290052	CDS	automatic/finished	potF	putrescine ABC transporter periplasmic binding protein	7.6.2.-	no						no		2019-04-24	3	3662781	3663878	1098
699484	2	Pseudomonas savastanoi pv. savastanoi PVFi1	95319874	HQ966_26370	CDS	automatic/finished		polyamine ABC transporter substrate-binding protein		no						COMMON		2022-04-15	-3	5837426	5838523	1098
699486	2	Pseudomonas Pseudomonas st1	67247380	PSST1_v1_290055	CDS	automatic/finished	potH	putrescine ABC transporter membrane subunit PotH	7.6.2.-	no						no		2019-04-24	3	3666339	3667259	921
699486	2	Pseudomonas savastanoi pv. savastanoi PVFi1	95319871	HQ966_26355	CDS	automatic/finished		ABC transporter permease subunit		no						COMMON		2022-04-15	-3	5834045	5834965	921
699487	2	Pseudomonas Pseudomonas st1	67247381	PSST1_v1_290056	CDS	automatic/finished	potI	putrescine ABC transporter membrane subunit PotI	7.6.2.-	no						no		2019-04-24	2	3667256	3668137	882
699487	2	Pseudomonas savastanoi pv. savastanoi PVFi1	95319870	HQ966_26350	CDS	automatic/finished		ABC transporter permease subunit		no						COMMON		2022-04-15	-2	5833167	5834048	882
699493	2	Pseudomonas Pseudomonas st1	67247389	PSST1_v1_290064	CDS	automatic/finished		D-2-hydroxyglutarate dehydrogenase		no						no		2019-04-24	3	3675777	3677195	1419
699493	2	Pseudomonas savastanoi pv. savastanoi PVFi1	95319861	HQ966_26310	CDS	automatic/finished		FAD-binding oxidoreductase		no						COMMON		2022-04-15	-1	5822674	5824068	1395
699494	2	Pseudomonas Pseudomonas st1	67247390	PSST1_v1_290065	CDS	automatic/finished		Fumarylacetoacetate hydrolase family protein		no						no		2019-04-24	3	3677262	3677927	666
699494	2	Pseudomonas savastanoi pv. savastanoi PVFi1	95319860	HQ966_26305	CDS	automatic/finished		fumarylacetoacetate hydrolase family protein		no						COMMON		2022-04-15	-1	5821942	5822607	666
699499	2	Pseudomonas Pseudomonas st1	67249846	PSST1_v1_1890001	CDS	automatic/finished	ilvA	L-threonine dehydratase	4.3.1.19	no						no		2019-04-24	2	6019691	6020767	1077
699499	2	Pseudomonas savastanoi pv. savastanoi PVFi1	95318242	HQ966_18325	CDS	automatic/finished	ilvA	threonine ammonia-lyase, biosynthetic	4.3.1.19	no						COMMON		2022-04-15	3	4063272	4064807	1536
699499	2	Pseudomonas savastanoi pv. savastanoi PVFi1	95319856	HQ966_26285	CDS	automatic/finished	ilvA	threonine ammonia-lyase, biosynthetic	4.3.1.19	no						COMMON		2022-04-15	-1	5817388	5818902	1515
699503	2	Pseudomonas Pseudomonas st1	67247858	PSST1_v1_370046	CDS	automatic/finished	rppH	RNA pyrophosphohydrolase	3.6.1.-	no						no		2019-04-24	-2	4152401	4152880	480
699503	2	Pseudomonas savastanoi pv. savastanoi PVFi1	95319853	HQ966_26270	CDS	automatic/finished		RNA pyrophosphohydrolase	3.6.1.-	no						COMMON		2022-04-15	-3	5815376	5815855	480
699504	2	Pseudomonas Pseudomonas st1	67247857	PSST1_v1_370045	CDS	automatic/finished	ptsP	phosphoenolpyruvate-protein phosphotransferase PtsP		no						no		2019-04-24	-2	4150100	4152379	2280
699504	2	Pseudomonas savastanoi pv. savastanoi PVFi1	95319852	HQ966_26265	CDS	automatic/finished	ptsP	phosphoenolpyruvate--protein phosphotransferase	2.7.3.9	no						COMMON		2022-04-15	-3	5813075	5815354	2280
699507	2	Pseudomonas Pseudomonas st1	67247855	PSST1_v1_370043	CDS	automatic/finished	lgt	phosphatidylglycerol--prolipoprotein diacylglyceryl transferase	2.5.1.145	no						no		2019-04-24	-2	4148426	4149238	813
699507	2	Pseudomonas savastanoi pv. savastanoi PVFi1	95319851	HQ966_26260	CDS	automatic/finished	lgt	prolipoprotein diacylglyceryl transferase		no						COMMON		2022-04-15	-3	5811263	5812075	813
699512	2	Pseudomonas Pseudomonas st1	67245741	PSST1_v1_110114	CDS	automatic/finished		Predicted signal transduction protein		no						no		2019-04-24	-2	1970585	1971451	867
699512	2	Pseudomonas savastanoi pv. savastanoi PVFi1	95319754	HQ966_25785	CDS	automatic/finished		HDOD domain-containing protein		no						COMMON		2022-04-15	-1	5689135	5689947	813
699513	2	Pseudomonas Pseudomonas st1	67245740	PSST1_v1_110113	CDS	automatic/finished	mutM	DNA-formamidopyrimidine glycosylase	3.2.2.23	no						no		2019-04-24	-2	1969727	1970539	813
699513	2	Pseudomonas savastanoi pv. savastanoi PVFi1	95319753	HQ966_25780	CDS	automatic/finished	mutM	bifunctional DNA-formamidopyrimidine glycosylase/DNA-(apurinic or apyrimidinic site) lyase	3.2.2.23, 4.2.99.18	no						COMMON		2022-04-15	-1	5688277	5689089	813
699518	2	Pseudomonas Pseudomonas st1	67245729	PSST1_v1_110102	CDS	automatic/finished	ftsY	signal recognition particle receptor		no						no		2019-04-24	-3	1960057	1961547	1491
699518	2	Pseudomonas savastanoi pv. savastanoi PVFi1	95319741	HQ966_25725	CDS	automatic/finished	ftsY	signal recognition particle-docking protein FtsY		no						COMMON		2022-04-15	-2	5677161	5678651	1491
699519	2	Pseudomonas Pseudomonas st1	67245728	PSST1_v1_110101	CDS	automatic/finished	ftsE	cell division protein FtsE		no						no		2019-04-24	-2	1959389	1960060	672
699519	2	Pseudomonas savastanoi pv. savastanoi PVFi1	95319740	HQ966_25720	CDS	automatic/finished	ftsE	cell division ATP-binding protein FtsE		no						COMMON		2022-04-15	-1	5676493	5677164	672
699521	2	Pseudomonas Pseudomonas st1	67245726	PSST1_v1_110099	CDS	automatic/finished	rpoH	RNA polymerase, sigma 32 (sigma H) factor		no						no		2019-04-24	-2	1957385	1958239	855
699521	2	Pseudomonas savastanoi pv. savastanoi PVFi1	95319738	HQ966_25710	CDS	automatic/finished	rpoH	RNA polymerase sigma factor RpoH		no						COMMON		2022-04-15	-1	5674489	5675343	855
699523	2	Pseudomonas Pseudomonas st1	67245724	PSST1_v1_110097	CDS	automatic/finished		Putative small membrane protein		no						no	3 : Putative function from multiple computational evidences	2019-04-24	-2	1956089	1956469	381
699523	2	Pseudomonas savastanoi pv. savastanoi PVFi1	95319736	HQ966_25700	CDS	automatic/finished		DUF423 domain-containing protein		no						COMMON		2022-04-15	-1	5673193	5673573	381
699524	2	Pseudomonas Pseudomonas st1	67245723	PSST1_v1_110096	CDS	automatic/finished		Sulfur carrier protein ThiS		no						no		2019-04-24	-3	1955776	1955976	201
699524	2	Pseudomonas savastanoi pv. savastanoi PVFi1	95319735	HQ966_25695	CDS	automatic/finished	thiS	sulfur carrier protein ThiS		no						COMMON		2022-04-15	-2	5672880	5673080	201
699525	2	Pseudomonas Pseudomonas st1	67245721	PSST1_v1_110094	CDS	automatic/finished	trmI	tRNA m(7)G46 methyltransferase	2.1.1.33	no						no		2019-04-24	-2	1954184	1954918	735
699525	2	Pseudomonas savastanoi pv. savastanoi PVFi1	95319733	HQ966_25685	CDS	automatic/finished	trmB	tRNA (guanosine(46)-N7)-methyltransferase TrmB	2.1.1.33	no						COMMON		2022-04-15	-1	5671288	5671935	648
699529	2	Pseudomonas Pseudomonas st1	67245888	PSST1_v1_120119	CDS	automatic/finished	pilH	Protein PilH		no						no		2019-04-24	2	2134634	2134999	366
699529	2	Pseudomonas savastanoi pv. savastanoi PVFi1	95315048	HQ966_02480	CDS	automatic/finished	pilH	twitching motility response regulator PilH		no						COMMON		2022-04-15	3	540771	541136	366
699531	2	Pseudomonas Pseudomonas st1	67245890	PSST1_v1_120121	CDS	automatic/finished	pilJ	Protein PilJ		no						no		2019-04-24	1	2135602	2137644	2043
699531	2	Pseudomonas savastanoi pv. savastanoi PVFi1	95315050	HQ966_02490	CDS	automatic/finished		methyl-accepting chemotaxis protein		no						COMMON		2022-04-15	2	541739	543781	2043
699542	2	Pseudomonas Pseudomonas st1	67244775	PSST1_v1_50145	CDS	automatic/finished	acrB	multidrug efflux pump RND permease AcrB		no						no		2019-04-24	-1	978192	981326	3135
699542	2	Pseudomonas savastanoi pv. savastanoi PVFi1	95315901	HQ966_06700	CDS	automatic/finished		efflux RND transporter permease subunit		no						COMMON		2022-04-15	-1	1470991	1474125	3135
699574	2	Pseudomonas Pseudomonas st1	67247209	PSST1_v1_270016	CDS	automatic/finished		Allophanate hydrolase subunit 1		no						no		2019-04-24	3	3495495	3496367	873
699574	2	Pseudomonas savastanoi pv. savastanoi PVFi1	95317192	HQ966_13095	CDS	automatic/finished		allophanate hydrolase subunit 1		no						COMMON		2022-04-15	-2	2884245	2885117	873
699576	2	Pseudomonas Pseudomonas st1	67245662	PSST1_v1_110035	CDS	automatic/finished	bioB	biotin synthase	2.8.1.6	no						no		2019-04-24	-3	1894834	1895892	1059
699576	2	Pseudomonas savastanoi pv. savastanoi PVFi1	95319684	HQ966_25440	CDS	automatic/finished	bioB	biotin synthase BioB	2.8.1.6	no						COMMON		2022-04-15	-2	5611938	5612996	1059
699577	2	Pseudomonas Pseudomonas st1	67245661	PSST1_v1_110034	CDS	automatic/finished	bioF	8-amino-7-oxononanoate synthase	2.3.1.47	no						no		2019-04-24	-1	1893579	1894769	1191
699577	2	Pseudomonas savastanoi pv. savastanoi PVFi1	95319683	HQ966_25435	CDS	automatic/finished	bioF	8-amino-7-oxononanoate synthase	2.3.1.47	no						COMMON		2022-04-15	-3	5610683	5611873	1191
699580	2	Pseudomonas Pseudomonas st1	67245658	PSST1_v1_110031	CDS	automatic/finished	bioD	dethiobiotin synthetase	6.3.3.3	no						no		2019-04-24	-3	1891342	1892022	681
699580	2	Pseudomonas savastanoi pv. savastanoi PVFi1	95319680	HQ966_25420	CDS	automatic/finished	bioD	dethiobiotin synthase	6.3.3.3	no						COMMON		2022-04-15	-2	5608446	5609126	681
699582	2	Pseudomonas Pseudomonas st1	67245655	PSST1_v1_110028	CDS	automatic/finished	dmdC	3-methylmercaptopropionyl-CoA dehydrogenase	1.3.8.-	no						no		2019-04-24	-2	1888736	1890541	1806
699582	2	Pseudomonas savastanoi pv. savastanoi PVFi1	95319678	HQ966_25410	CDS	automatic/finished		phenylacyl-CoA dehydrogenase		no						COMMON		2022-04-15	-1	5605840	5607645	1806
699584	2	Pseudomonas Pseudomonas st1	67245652	PSST1_v1_110025	CDS	automatic/finished	dmdC	3-methylmercaptopropionyl-CoA dehydrogenase	1.3.8.-	no						no		2019-04-24	-1	1885110	1886888	1779
699584	2	Pseudomonas savastanoi pv. savastanoi PVFi1	95319676	HQ966_25400	CDS	automatic/finished		acyl-CoA dehydrogenase C-terminal domain-containing protein		no						COMMON		2022-04-15	-3	5602214	5603992	1779
699605	2	Pseudomonas Pseudomonas st1	67248774	PSST1_v1_600006	CDS	automatic/finished	epd	D-erythrose-4-phosphate dehydrogenase	1.2.1.72	no						no		2019-04-24	-3	5053306	5054349	1044
699605	2	Pseudomonas savastanoi pv. savastanoi PVFi1	95319790	HQ966_25965	CDS	automatic/finished	epd	erythrose-4-phosphate dehydrogenase	1.2.1.72	no						COMMON		2022-04-15	3	5737770	5738813	1044
699606	2	Pseudomonas Pseudomonas st1	67248773	PSST1_v1_600005	CDS	automatic/finished	pgk	phosphoglycerate kinase	2.7.2.3	no						no		2019-04-24	-1	5052120	5053283	1164
699606	2	Pseudomonas savastanoi pv. savastanoi PVFi1	95319791	HQ966_25970	CDS	automatic/finished		phosphoglycerate kinase		no						COMMON		2022-04-15	1	5738836	5739999	1164
699612	2	Pseudomonas Pseudomonas st1	67248830	PSST1_v1_620006	CDS	automatic/finished	tsaD	N(6)-L-threonylcarbamoyladenine synthase, TsaD subunit	2.3.1.234	no						no		2019-04-24	1	5116438	5117463	1026
699612	2	Pseudomonas savastanoi pv. savastanoi PVFi1	95319591	HQ966_24985	CDS	automatic/finished	tsaD	tRNA (adenosine(37)-N6)-threonylcarbamoyltransferase complex transferase subunit TsaD	2.3.1.234	no						COMMON		2022-04-15	-1	5516140	5517165	1026
699613	2	Pseudomonas Pseudomonas st1	67248832	PSST1_v1_620008	CDS	automatic/finished	folB	dihydroneopterin aldolase	4.1.2.25, 5.1.99.8	no						no		2019-04-24	2	5118143	5118496	354
699613	2	Pseudomonas savastanoi pv. savastanoi PVFi1	95319589	HQ966_24975	CDS	automatic/finished	folB	dihydroneopterin aldolase	4.1.2.25	no						COMMON		2022-04-15	-2	5515107	5515460	354
699619	2	Pseudomonas Pseudomonas st1	67248853	PSST1_v1_620029	CDS	automatic/finished		DNA-binding response regulator, LuxR family, near polyamine transporter		no						no		2019-04-24	2	5138975	5139604	630
699619	2	Pseudomonas savastanoi pv. savastanoi PVFi1	95319571	HQ966_24885	CDS	automatic/finished		response regulator transcription factor		no						COMMON		2022-04-15	-3	5493992	5494621	630
699621	2	Pseudomonas Pseudomonas st1	67249430	PSST1_v1_990007	CDS	automatic/finished	potA	Spermidine/putrescine import ATP-binding protein PotA	7.6.2.11	no						no		2019-04-24	-1	5707857	5708981	1125
699621	2	Pseudomonas savastanoi pv. savastanoi PVFi1	95319570	HQ966_24880	CDS	automatic/finished		ABC transporter ATP-binding protein		no						COMMON		2022-04-15	-3	5492552	5493676	1125
699622	2	Pseudomonas Pseudomonas st1	67249429	PSST1_v1_990006	CDS	automatic/finished		ABC transporter, periplasmic spermidine putrescine-binding protein potD (TC_3.A.1.11.1)		no						no		2019-04-24	-2	5706740	5707774	1035
699622	2	Pseudomonas savastanoi pv. savastanoi PVFi1	95319569	HQ966_24875	CDS	automatic/finished		polyamine ABC transporter substrate-binding protein		no						COMMON		2022-04-15	-1	5491435	5492469	1035
699623	2	Pseudomonas Pseudomonas st1	67249428	PSST1_v1_990005	CDS	automatic/finished		Spermidine Putrescine ABC transporter permease component potB (TC_3.A.1.11.1)		no						no		2019-04-24	-1	5705415	5706662	1248
699623	2	Pseudomonas savastanoi pv. savastanoi PVFi1	95319568	HQ966_24870	CDS	automatic/finished		ABC transporter permease		no						COMMON		2022-04-15	-3	5490110	5491357	1248
699624	2	Pseudomonas Pseudomonas st1	67249427	PSST1_v1_990004	CDS	automatic/finished		Spermidine Putrescine ABC transporter permease component potC (TC_3.A.1.11.1)		no						no		2019-04-24	-3	5704582	5705403	822
699624	2	Pseudomonas savastanoi pv. savastanoi PVFi1	95319567	HQ966_24865	CDS	automatic/finished		ABC transporter permease		no						COMMON		2022-04-15	-2	5489277	5490098	822
699626	2	Pseudomonas Pseudomonas st1	67249424	PSST1_v1_990001	CDS	automatic/finished	trpE	Anthranilate synthase component 1	4.1.3.27	no						no		2019-04-24	-2	5701415	5702896	1482
699626	2	Pseudomonas savastanoi pv. savastanoi PVFi1	95319564	HQ966_24850	CDS	automatic/finished	trpE	anthranilate synthase component I	4.1.3.27	no						COMMON		2022-04-15	-1	5486110	5487591	1482
699644	2	Pseudomonas Pseudomonas st1	67248554	PSST1_v1_530029	CDS	automatic/finished	trpD	Anthranilate phosphoribosyltransferase	2.4.2.18	no						no		2019-04-24	2	4837550	4838611	1062
699644	2	Pseudomonas savastanoi pv. savastanoi PVFi1	95319531	HQ966_24690	CDS	automatic/finished	trpD	anthranilate phosphoribosyltransferase	2.4.2.18	no						COMMON		2022-04-15	-3	5459744	5460793	1050
699645	2	Pseudomonas Pseudomonas st1	67248555	PSST1_v1_530030	CDS	automatic/finished	trpC	Indole-3-glycerol phosphate synthase	4.1.1.48	no						no		2019-04-24	1	4838608	4839444	837
699645	2	Pseudomonas savastanoi pv. savastanoi PVFi1	95319530	HQ966_24685	CDS	automatic/finished	trpC	indole-3-glycerol phosphate synthase TrpC	4.1.1.48	no						COMMON		2022-04-15	-2	5458911	5459747	837
699647	2	Pseudomonas Pseudomonas st1	67248558	PSST1_v1_530033	CDS	automatic/finished	yhfA	OsmC family protein		no						no		2019-04-24	1	4841035	4841457	423
699647	2	Pseudomonas savastanoi pv. savastanoi PVFi1	95319527	HQ966_24670	CDS	automatic/finished		OsmC family protein		no						COMMON		2022-04-15	-2	5456898	5457320	423
699648	2	Pseudomonas Pseudomonas st1	67248559	PSST1_v1_530034	CDS	automatic/finished	speD	S-adenosylmethionine decarboxylase proenzyme	4.1.1.50	no						no		2019-04-24	3	4841700	4842494	795
699648	2	Pseudomonas savastanoi pv. savastanoi PVFi1	95319526	HQ966_24665	CDS	automatic/finished	speD	adenosylmethionine decarboxylase	4.1.1.50	no						COMMON		2022-04-15	-1	5455861	5456655	795
699652	2	Pseudomonas Pseudomonas st1	67248569	PSST1_v1_530044	CDS	automatic/finished	tyrS	Tyrosine--tRNA ligase	6.1.1.1	no						no		2019-04-24	1	4850419	4851678	1260
699652	2	Pseudomonas savastanoi pv. savastanoi PVFi1	95319516	HQ966_24615	CDS	automatic/finished	tyrS	tyrosine--tRNA ligase	6.1.1.1	no						COMMON		2022-04-15	-2	5446677	5447888	1212
699657	2	Pseudomonas Pseudomonas st1	67248329	PSST1_v1_480004	CDS	automatic/finished	secE	Sec translocon subunit SecE		no						no		2019-04-24	1	4623223	4623591	369
699657	2	Pseudomonas savastanoi pv. savastanoi PVFi1	95315263	HQ966_03540	CDS	automatic/finished	secE	preprotein translocase subunit SecE		no						COMMON		2022-04-15	1	800608	800976	369
699658	2	Pseudomonas Pseudomonas st1	67248333	PSST1_v1_480008	CDS	automatic/finished	rplJ	50S ribosomal subunit protein L10		no						no		2019-04-24	2	4625582	4626082	501
699658	2	Pseudomonas savastanoi pv. savastanoi PVFi1	95315267	HQ966_03560	CDS	automatic/finished	rplJ	50S ribosomal protein L10		no						COMMON		2022-04-15	2	802967	803467	501
699659	2	Pseudomonas Pseudomonas st1	67248340	PSST1_v1_480015	CDS	automatic/finished	fusA	elongation factor G		no						no		2019-04-24	2	4636280	4638385	2106
699659	2	Pseudomonas savastanoi pv. savastanoi PVFi1	95315273	HQ966_03590	CDS	automatic/finished	fusA	elongation factor G		no						COMMON		2022-04-15	2	813665	815770	2106
699660	2	Pseudomonas Pseudomonas st1	67248343	PSST1_v1_480018	CDS	automatic/finished	rplC	50S ribosomal subunit protein L3		no						no		2019-04-24	3	4640145	4640780	636
699660	2	Pseudomonas savastanoi pv. savastanoi PVFi1	95315276	HQ966_03605	CDS	automatic/finished	rplC	50S ribosomal protein L3		no						COMMON		2022-04-15	3	817530	818165	636
699661	2	Pseudomonas Pseudomonas st1	67248344	PSST1_v1_480019	CDS	automatic/finished	rplD	50S ribosomal subunit protein L4		no						no		2019-04-24	3	4640793	4641395	603
699661	2	Pseudomonas savastanoi pv. savastanoi PVFi1	95315277	HQ966_03610	CDS	automatic/finished	rplD	50S ribosomal protein L4		no						COMMON		2022-04-15	3	818178	818780	603
699662	2	Pseudomonas Pseudomonas st1	67248345	PSST1_v1_480020	CDS	automatic/finished	rplW	50S ribosomal subunit protein L23		no						no		2019-04-24	2	4641392	4641691	300
699662	2	Pseudomonas savastanoi pv. savastanoi PVFi1	95315278	HQ966_03615	CDS	automatic/finished	rplW	50S ribosomal protein L23		no						COMMON		2022-04-15	2	818777	819076	300
699663	2	Pseudomonas Pseudomonas st1	67248352	PSST1_v1_480027	CDS	automatic/finished	rpsQ	30S ribosomal subunit protein S17		no						no		2019-04-24	2	4644488	4644754	267
699663	2	Pseudomonas savastanoi pv. savastanoi PVFi1	95315285	HQ966_03650	CDS	automatic/finished	rpsQ	30S ribosomal protein S17		no						COMMON		2022-04-15	2	821873	822139	267
699664	2	Pseudomonas Pseudomonas st1	67248354	PSST1_v1_480029	CDS	automatic/finished	rplX	50S ribosomal subunit protein L24		no						no		2019-04-24	3	4645158	4645472	315
699664	2	Pseudomonas savastanoi pv. savastanoi PVFi1	95315287	HQ966_03660	CDS	automatic/finished	rplX	50S ribosomal protein L24		no						COMMON		2022-04-15	3	822543	822857	315
699665	2	Pseudomonas Pseudomonas st1	67248356	PSST1_v1_480031	CDS	automatic/finished	rpsN	30S ribosomal subunit protein S14		no						no		2019-04-24	3	4646046	4646351	306
699665	2	Pseudomonas savastanoi pv. savastanoi PVFi1	95315289	HQ966_03670	CDS	automatic/finished	rpsN	30S ribosomal protein S14		no						COMMON		2022-04-15	3	823431	823736	306
699666	2	Pseudomonas Pseudomonas st1	67248357	PSST1_v1_480032	CDS	automatic/finished	rpsH	30S ribosomal subunit protein S8		no						no		2019-04-24	3	4646565	4646957	393
699666	2	Pseudomonas savastanoi pv. savastanoi PVFi1	95315290	HQ966_03675	CDS	automatic/finished	rpsH	30S ribosomal protein S8		no						COMMON		2022-04-15	3	823950	824342	393
699667	2	Pseudomonas Pseudomonas st1	67248358	PSST1_v1_480033	CDS	automatic/finished	rplF	50S ribosomal subunit protein L6		no						no		2019-04-24	3	4646970	4647503	534
699667	2	Pseudomonas savastanoi pv. savastanoi PVFi1	95315291	HQ966_03680	CDS	automatic/finished	rplF	50S ribosomal protein L6		no						COMMON		2022-04-15	3	824355	824888	534
699668	2	Pseudomonas Pseudomonas st1	67248362	PSST1_v1_480037	CDS	automatic/finished	rplO	50S ribosomal subunit protein L15		no						no		2019-04-24	3	4648551	4648985	435
699668	2	Pseudomonas savastanoi pv. savastanoi PVFi1	95315295	HQ966_03700	CDS	automatic/finished	rplO	50S ribosomal protein L15		no						COMMON		2022-04-15	3	825936	826370	435
699669	2	Pseudomonas Pseudomonas st1	67248363	PSST1_v1_480038	CDS	automatic/finished	secY	Sec translocon subunit SecY		no						no		2019-04-24	3	4648986	4650320	1335
699669	2	Pseudomonas savastanoi pv. savastanoi PVFi1	95315296	HQ966_03705	CDS	automatic/finished	secY	preprotein translocase subunit SecY		no						COMMON		2022-04-15	3	826371	827705	1335
699670	2	Pseudomonas Pseudomonas st1	67248371	PSST1_v1_480046	CDS	automatic/finished	bfr	Bacterioferritin	1.16.3.1	no						no		2019-04-24	2	4655231	4655695	465
699670	2	Pseudomonas savastanoi pv. savastanoi PVFi1	95315304	HQ966_03745	CDS	automatic/finished	bfr	bacterioferritin		no						COMMON		2022-04-15	2	832616	833080	465
699671	2	Pseudomonas Pseudomonas st1	67248373	PSST1_v1_480048	CDS	automatic/finished	yajR	putative major facilitator superfamily transport protein YajR		no						no	3 : Putative function from multiple computational evidences	2019-04-24	2	4658753	4660153	1401
699671	2	Pseudomonas savastanoi pv. savastanoi PVFi1	95315306	HQ966_03755	CDS	automatic/finished		MFS transporter		no						COMMON		2022-04-15	2	836138	837538	1401
699672	2	Pseudomonas Pseudomonas st1	67249242	PSST1_v1_820008	CDS	automatic/finished	ssb	ssDNA-binding protein		no						no		2019-04-24	2	5531129	5531692	564
699672	2	Pseudomonas savastanoi pv. savastanoi PVFi1	95315331	HQ966_03875	CDS	automatic/finished		single-stranded DNA-binding protein		no						COMMON		2022-04-15	1	863863	864426	564
699673	2	Pseudomonas Pseudomonas st1	67249243	PSST1_v1_820009	CDS	automatic/finished		Putative site specific recombinase		no						no	3 : Putative function from multiple computational evidences	2019-04-24	2	5531825	5532931	1107
699673	2	Pseudomonas savastanoi pv. savastanoi PVFi1	95315332	HQ966_03880	fCDS	automatic/finished		site-specific integrase		pseudo						COMMON		2022-04-15	1	864559	865665	1107
699674	2	Pseudomonas Pseudomonas st1	67249245	PSST1_v1_820011	CDS	automatic/finished		conserved protein of unknown function		no	u : unknown	1 : Unknown				no	4 : Unknown function but conserved in other organisms	2019-04-24	2	5533103	5534503	1401
699674	2	Pseudomonas savastanoi pv. savastanoi PVFi1	95315333	HQ966_03885	CDS	automatic/finished		site-specific integrase		pseudo						COMMON		2022-04-15	1	865837	867189	1353
699738	2	Pseudomonas Pseudomonas st1	67248608	PSST1_v1_550006	CDS	automatic/finished		dTDP-4-dehydrorhamnose reductase	1.1.1.133	no						no		2019-04-24	3	4892496	4893380	885
699738	2	Pseudomonas savastanoi pv. savastanoi PVFi1	95315359	HQ966_04010	CDS	automatic/finished		NAD(P)-dependent oxidoreductase		no						COMMON		2022-04-15	2	895304	896188	885
699739	2	Pseudomonas Pseudomonas st1	67248609	PSST1_v1_550007	CDS	automatic/finished		Putative UDP-glucose 4-epimerase	5.1.3.2	no						no	3 : Putative function from multiple computational evidences	2019-04-24	1	4893373	4894302	930
699739	2	Pseudomonas savastanoi pv. savastanoi PVFi1	95315360	HQ966_04015	CDS	automatic/finished		NAD-dependent epimerase/dehydratase family protein		no						COMMON		2022-04-15	3	896181	897110	930
699741	2	Pseudomonas Pseudomonas st1	67248620	PSST1_v1_550018	CDS	automatic/finished	nrdR	NrdR transcriptional repressor		no						no		2019-04-24	1	4902073	4902570	498
699741	2	Pseudomonas savastanoi pv. savastanoi PVFi1	95315371	HQ966_04070	CDS	automatic/finished	nrdR	transcriptional regulator NrdR		no						COMMON		2022-04-15	3	904947	905411	465
699742	2	Pseudomonas Pseudomonas st1	67248621	PSST1_v1_550019	CDS	automatic/finished	ribD	fused diaminohydroxyphosphoribosylaminopyrimidine deaminase/5-amino-6-(5-phosphoribosylamino)uracil reductase	1.1.1.193, 3.5.4.26	no						no		2019-04-24	3	4902576	4903712	1137
699742	2	Pseudomonas savastanoi pv. savastanoi PVFi1	95315372	HQ966_04075	CDS	automatic/finished	ribD	bifunctional diaminohydroxyphosphoribosylaminopyrimidine deaminase/5-amino-6-(5-phosphoribosylamino)uracil reductase RibD	1.1.1.193, 3.5.4.26	no						COMMON		2022-04-15	2	905453	906553	1101
699743	2	Pseudomonas Pseudomonas st1	67248622	PSST1_v1_550020	CDS	automatic/finished	ribE	Riboflavin synthase	2.5.1.9	no						no		2019-04-24	2	4903760	4904422	663
699743	2	Pseudomonas savastanoi pv. savastanoi PVFi1	95315373	HQ966_04080	CDS	automatic/finished		riboflavin synthase	2.5.1.9	no						COMMON		2022-04-15	1	906601	907263	663
699744	2	Pseudomonas Pseudomonas st1	67248623	PSST1_v1_550021	CDS	automatic/finished	ribB	3,4-dihydroxy-2-butanone 4-phosphate synthase	4.1.99.12	no						no		2019-04-24	3	4904439	4905530	1092
699744	2	Pseudomonas savastanoi pv. savastanoi PVFi1	95315374	HQ966_04085	CDS	automatic/finished		bifunctional 3,4-dihydroxy-2-butanone-4-phosphate synthase/GTP cyclohydrolase II		no						COMMON		2022-04-15	2	907280	908371	1092
699745	2	Pseudomonas Pseudomonas st1	67248624	PSST1_v1_550022	CDS	automatic/finished	ribE	6,7-dimethyl-8-ribityllumazine synthase	2.5.1.78	no						no		2019-04-24	3	4905660	4906136	477
699745	2	Pseudomonas savastanoi pv. savastanoi PVFi1	95315375	HQ966_04090	CDS	automatic/finished	ribE	6,7-dimethyl-8-ribityllumazine synthase	2.5.1.78	no						COMMON		2022-04-15	2	908501	908977	477
699751	2	Pseudomonas Pseudomonas st1	67248627	PSST1_v1_550025	CDS	automatic/finished	ribA	GTP cyclohydrolase 2	3.5.4.25	no						no		2019-04-24	2	4907747	4908364	618
699751	2	Pseudomonas savastanoi pv. savastanoi PVFi1	95315378	HQ966_04105	CDS	automatic/finished	ribA	GTP cyclohydrolase II	3.5.4.25	no						COMMON		2022-04-15	1	910588	911205	618
699758	2	Pseudomonas Pseudomonas st1	67249178	PSST1_v1_780002	CDS	automatic/finished	mpl	UDP-N-acetylmuramate--L-alanyl-gamma-D-glutamyl- meso-2,6-diaminoheptanedioate ligase	6.3.2.45	no						no		2019-04-24	3	5465865	5467214	1350
699758	2	Pseudomonas savastanoi pv. savastanoi PVFi1	95315203	HQ966_03240	CDS	automatic/finished	mpl	UDP-N-acetylmuramate:L-alanyl-gamma-D-glutamyl- meso-diaminopimelate ligase	6.3.2.45	no						COMMON		2022-04-15	3	743154	744503	1350
699759	2	Pseudomonas Pseudomonas st1	67249179	PSST1_v1_780003	CDS	automatic/finished	ubiX	Flavin prenyltransferase UbiX	2.5.1.129	no						no		2019-04-24	2	5467211	5467840	630
699759	2	Pseudomonas savastanoi pv. savastanoi PVFi1	95315204	HQ966_03245	CDS	automatic/finished	ubiX	flavin prenyltransferase UbiX	2.5.1.129	no						COMMON		2022-04-15	2	744500	745129	630
699760	2	Pseudomonas Pseudomonas st1	67249180	PSST1_v1_780004	CDS	automatic/finished		putative lipoprotein		no						no	3 : Putative function from multiple computational evidences	2019-04-24	3	5467833	5468117	285
699760	2	Pseudomonas savastanoi pv. savastanoi PVFi1	95315205	HQ966_03250	CDS	automatic/finished		YceK/YidQ family lipoprotein		no						COMMON		2022-04-15	3	745122	745406	285
699762	2	Pseudomonas Pseudomonas st1	67249185	PSST1_v1_780009	CDS	automatic/finished		LrgA-associated membrane protein LrgB		no						no		2019-04-24	2	5471819	5472535	717
699762	2	Pseudomonas savastanoi pv. savastanoi PVFi1	95315210	HQ966_03275	CDS	automatic/finished		LrgB family protein		no						COMMON		2022-04-15	2	749108	749824	717
699765	2	Pseudomonas Pseudomonas st1	67246970	PSST1_v1_230066	CDS	automatic/finished	proA	Gamma-glutamyl phosphate reductase	1.2.1.41	no						no		2019-04-24	-2	3236657	3237922	1266
699765	2	Pseudomonas savastanoi pv. savastanoi PVFi1	95315478	HQ966_04590	CDS	automatic/finished		glutamate-5-semialdehyde dehydrogenase	1.2.1.41	no						COMMON		2022-04-15	3	1015854	1017119	1266
699766	2	Pseudomonas Pseudomonas st1	67246969	PSST1_v1_230065	CDS	automatic/finished	nadD	putative nicotinate-nucleotide adenylyltransferase	2.7.7.18	no						no	3 : Putative function from multiple computational evidences	2019-04-24	-3	3235975	3236682	708
699766	2	Pseudomonas savastanoi pv. savastanoi PVFi1	95315479	HQ966_04595	CDS	automatic/finished	nadD	nicotinate-nucleotide adenylyltransferase	2.7.7.18	no						COMMON		2022-04-15	1	1017142	1017801	660
699768	2	Pseudomonas Pseudomonas st1	67246967	PSST1_v1_230063	CDS	automatic/finished	rlmH	Ribosomal RNA large subunit methyltransferase H	2.1.1.177	no						no		2019-04-24	-3	3235051	3235518	468
699768	2	Pseudomonas savastanoi pv. savastanoi PVFi1	95315481	HQ966_04605	CDS	automatic/finished	rlmH	23S rRNA (pseudouridine(1915)-N(3))-methyltransferase RlmH		no						COMMON		2022-04-15	1	1018258	1018725	468
699769	2	Pseudomonas Pseudomonas st1	67246966	PSST1_v1_230062	CDS	automatic/finished	mrdA	peptidoglycan DD-transpeptidase MrdA		no						no		2019-04-24	-1	3233127	3235022	1896
699769	2	Pseudomonas savastanoi pv. savastanoi PVFi1	95315482	HQ966_04610	CDS	automatic/finished	mrdA	penicillin-binding protein 2	3.4.16.4	no						COMMON		2022-04-15	2	1018754	1020649	1896
699770	2	Pseudomonas Pseudomonas st1	67246965	PSST1_v1_230061	CDS	automatic/finished	mrdB	SEDS family protein MrdB		no						no		2019-04-24	-2	3231992	3233137	1146
699770	2	Pseudomonas savastanoi pv. savastanoi PVFi1	95315483	HQ966_04615	CDS	automatic/finished	rodA	rod shape-determining protein RodA		no						COMMON		2022-04-15	3	1020681	1021784	1104
699773	2	Pseudomonas Pseudomonas st1	67246962	PSST1_v1_230058	CDS	automatic/finished	dacC	D-alanyl-D-alanine carboxypeptidase DacC	3.4.16.4	no						no		2019-04-24	-1	3228537	3229697	1161
699773	2	Pseudomonas savastanoi pv. savastanoi PVFi1	95315486	HQ966_04630	CDS	automatic/finished		D-alanyl-D-alanine carboxypeptidase		no						COMMON		2022-04-15	2	1024079	1025239	1161
699775	2	Pseudomonas Pseudomonas st1	67246960	PSST1_v1_230056	CDS	automatic/finished	lipB	lipoyl(octanoyl) transferase	2.3.1.181	no						no		2019-04-24	-3	3227512	3228168	657
699775	2	Pseudomonas savastanoi pv. savastanoi PVFi1	95315488	HQ966_04640	CDS	automatic/finished	lipB	lipoyl(octanoyl) transferase LipB	2.3.1.181	no						COMMON		2022-04-15	1	1025608	1026264	657
699776	2	Pseudomonas Pseudomonas st1	67246959	PSST1_v1_230055	CDS	automatic/finished	lipA	lipoyl synthase	2.8.1.8	no						no		2019-04-24	-1	3226512	3227519	1008
699776	2	Pseudomonas savastanoi pv. savastanoi PVFi1	95315489	HQ966_04645	CDS	automatic/finished	lipA	lipoyl synthase	2.8.1.8	no						COMMON		2022-04-15	2	1026257	1027264	1008
699781	2	Pseudomonas Pseudomonas st1	67246943	PSST1_v1_230039	CDS	automatic/finished		conserved protein of unknown function		no	u : unknown	1 : Unknown				no	4 : Unknown function but conserved in other organisms	2019-04-24	-1	3212496	3212822	327
699781	2	Pseudomonas savastanoi pv. savastanoi PVFi1	95315502	HQ966_04710	CDS	automatic/finished		DUF1820 family protein		no						COMMON		2022-04-15	2	1040954	1041280	327
699784	2	Pseudomonas Pseudomonas st1	67246936	PSST1_v1_230032	CDS	automatic/finished	aidB	Putative acyl-CoA dehydrogenase AidB	1.3.99.-	no						no	3 : Putative function from multiple computational evidences	2019-04-24	-3	3204484	3206133	1650
699784	2	Pseudomonas savastanoi pv. savastanoi PVFi1	95315508	HQ966_04740	CDS	automatic/finished		acyl-CoA dehydrogenase family protein		no						COMMON		2022-04-15	1	1047643	1049292	1650
699786	2	Pseudomonas Pseudomonas st1	67246935	PSST1_v1_230031	CDS	automatic/finished	amn	AMP nucleosidase	3.2.2.4	no						no		2019-04-24	-1	3202968	3204431	1464
699786	2	Pseudomonas savastanoi pv. savastanoi PVFi1	95315509	HQ966_04745	CDS	automatic/finished	amn	AMP nucleosidase	3.2.2.4	no						COMMON		2022-04-15	2	1049345	1050808	1464
699789	2	Pseudomonas Pseudomonas st1	67249063	PSST1_v1_710021	CDS	automatic/finished	hrpB	ATP-dependent RNA helicase HrpB	3.6.4.13	no						no		2019-04-24	-1	5353650	5355809	2160
699789	2	Pseudomonas savastanoi pv. savastanoi PVFi1	95315575	HQ966_05080	CDS	automatic/finished	hrpB	ATP-dependent helicase HrpB		pseudo						COMMON		2022-04-15	1	1117678	1119831	2154
699792	2	Pseudomonas Pseudomonas st1	67249056	PSST1_v1_710014	CDS	automatic/finished		NYN domain-containing protein		no						no		2019-04-24	-1	5348094	5348570	477
699792	2	Pseudomonas savastanoi pv. savastanoi PVFi1	95315584	HQ966_05120	CDS	automatic/finished		NYN domain-containing protein		no						COMMON		2022-04-15	2	1126226	1126702	477
699799	2	Pseudomonas Pseudomonas st1	67249048	PSST1_v1_710006	CDS	automatic/finished	tesB	acyl-CoA thioesterase II	3.1.2.20	no						no		2019-04-24	-3	5340331	5341200	870
699799	2	Pseudomonas savastanoi pv. savastanoi PVFi1	95315592	HQ966_05160	CDS	automatic/finished	tesB	acyl-CoA thioesterase II		no						COMMON		2022-04-15	1	1133596	1134465	870
699808	2	Pseudomonas Pseudomonas st1	67248751	PSST1_v1_590008	CDS	automatic/finished		putative Cytochrome bd2, subunit II / Cyanide insensitive terminal oxidase, subunit II		no						no	3 : Putative function from multiple computational evidences	2019-04-24	3	5027028	5028035	1008
699808	2	Pseudomonas savastanoi pv. savastanoi PVFi1	95315604	HQ966_05220	CDS	automatic/finished	cydB	cytochrome d ubiquinol oxidase subunit II		no						COMMON		2022-04-15	2	1148534	1149541	1008
699811	2	Pseudomonas Pseudomonas st1	67245274	PSST1_v1_80110	CDS	automatic/finished		Medium-chain-fatty-acid--CoA ligase	6.2.1.-	no						no		2019-04-24	-1	1487340	1489022	1683
699811	2	Pseudomonas savastanoi pv. savastanoi PVFi1	95319141	HQ966_22775	CDS	automatic/finished		fatty acid--CoA ligase		no						COMMON		2022-04-15	-2	5023965	5025647	1683
699813	2	Pseudomonas Pseudomonas st1	67245272	PSST1_v1_80108	CDS	automatic/finished		conserved exported protein of unknown function		no	u : unknown	1 : Unknown				no	4 : Unknown function but conserved in other organisms	2019-04-24	-3	1483696	1485066	1371
699813	2	Pseudomonas savastanoi pv. savastanoi PVFi1	95319139	HQ966_22765	CDS	automatic/finished		DUF1329 domain-containing protein		no						COMMON		2022-04-15	-1	5020321	5021685	1365
699815	2	Pseudomonas Pseudomonas st1	67245188	PSST1_v1_80024	CDS	automatic/finished		Predicted ATPase related to phosphate starvation-inducible protein PhoH		no						no		2019-04-24	-3	1398853	1400247	1395
699815	2	Pseudomonas savastanoi pv. savastanoi PVFi1	95319062	HQ966_22380	CDS	automatic/finished		PhoH family protein		no						COMMON		2022-04-15	-1	4935520	4936914	1395
699816	2	Pseudomonas Pseudomonas st1	67245187	PSST1_v1_80023	CDS	automatic/finished	moaC	cyclic pyranopterin monophosphate synthase	4.6.1.17	no						no		2019-04-24	-1	1398012	1398497	486
699816	2	Pseudomonas savastanoi pv. savastanoi PVFi1	95319061	HQ966_22375	CDS	automatic/finished	moaC	cyclic pyranopterin monophosphate synthase MoaC	4.6.1.17	no						COMMON		2022-04-15	-2	4934679	4935164	486
699818	2	Pseudomonas Pseudomonas st1	67245185	PSST1_v1_80021	CDS	automatic/finished	moaE	molybdopterin synthase catalytic subunit	2.8.1.12	no						no		2019-04-24	-2	1397321	1397767	447
699818	2	Pseudomonas savastanoi pv. savastanoi PVFi1	95319059	HQ966_22365	CDS	automatic/finished	moaE	molybdopterin synthase catalytic subunit MoaE	2.8.1.12	no						COMMON		2022-04-15	-3	4933988	4934434	447
699827	2	Pseudomonas Pseudomonas st1	67245213	PSST1_v1_80049	CDS	automatic/finished		Permease of the drug/metabolite transporter (DMT) superfamily		no						no		2019-04-24	-1	1428537	1429460	924
699827	2	Pseudomonas savastanoi pv. savastanoi PVFi1	95319085	HQ966_22495	CDS	automatic/finished		DMT family transporter		no						COMMON		2022-04-15	-2	4965183	4966085	903
699831	2	Pseudomonas Pseudomonas st1	67245207	PSST1_v1_80043	CDS	automatic/finished	ydhJ	putative membrane fusion protein YdhJ		no						no	3 : Putative function from multiple computational evidences	2019-04-24	-3	1421575	1422435	861
699831	2	Pseudomonas savastanoi pv. savastanoi PVFi1	95319079	HQ966_22465	CDS	automatic/finished		HlyD family secretion protein		no						COMMON		2022-04-15	-1	4958242	4959102	861
699846	2	Pseudomonas Pseudomonas st1	67245170	PSST1_v1_80006	CDS	automatic/finished		Endo/excinuclease domain protein		no						no		2019-04-24	-1	1384653	1384955	303
699846	2	Pseudomonas savastanoi pv. savastanoi PVFi1	95319045	HQ966_22295	CDS	automatic/finished		GIY-YIG nuclease family protein		no						COMMON		2022-04-15	-2	4921320	4921622	303
699848	2	Pseudomonas Pseudomonas st1	67245169	PSST1_v1_80005	CDS	automatic/finished		Glutathione S-transferase		no						no		2019-04-24	-2	1383617	1384549	933
699848	2	Pseudomonas savastanoi pv. savastanoi PVFi1	95319044	HQ966_22290	CDS	automatic/finished		glutathione S-transferase family protein		no						COMMON		2022-04-15	-3	4920284	4921216	933
699858	2	Pseudomonas Pseudomonas st1	67245158	PSST1_v1_70169	CDS	automatic/finished		Predicted permease		no						no		2019-04-24	-1	1371900	1373027	1128
699858	2	Pseudomonas savastanoi pv. savastanoi PVFi1	95319032	HQ966_22235	CDS	automatic/finished	lptF	LPS export ABC transporter permease LptF		no						COMMON		2022-04-15	-1	4907200	4908327	1128
699859	2	Pseudomonas Pseudomonas st1	67245157	PSST1_v1_70168	CDS	automatic/finished		Predicted Permease		no						no		2019-04-24	-2	1370852	1371913	1062
699859	2	Pseudomonas savastanoi pv. savastanoi PVFi1	95319031	HQ966_22230	CDS	automatic/finished	lptG	LPS export ABC transporter permease LptG		no						COMMON		2022-04-15	-2	4906152	4907213	1062
699861	2	Pseudomonas Pseudomonas st1	67248245	PSST1_v1_460005	CDS	automatic/finished	queA	tRNA preQ1(34) S-adenosylmethionine ribosyltransferase-isomerase	2.4.99.17	no						no		2019-04-24	2	4539455	4540519	1065
699861	2	Pseudomonas savastanoi pv. savastanoi PVFi1	95318881	HQ966_21485	CDS	automatic/finished	queA	tRNA preQ1(34) S-adenosylmethionine ribosyltransferase-isomerase QueA	2.4.99.17	no						COMMON		2022-04-15	-2	4737576	4738640	1065
699862	2	Pseudomonas Pseudomonas st1	67248247	PSST1_v1_460007	CDS	automatic/finished	yajC	Sec translocon accessory complex subunit YajC		no						no		2019-04-24	3	4541703	4542038	336
699862	2	Pseudomonas savastanoi pv. savastanoi PVFi1	95318879	HQ966_21475	CDS	automatic/finished	yajC	preprotein translocase subunit YajC		no						COMMON		2022-04-15	-3	4736057	4736392	336
699863	2	Pseudomonas Pseudomonas st1	67248248	PSST1_v1_460008	CDS	automatic/finished	secD	Sec translocon accessory complex subunit SecD		no						no		2019-04-24	3	4542102	4543970	1869
699863	2	Pseudomonas savastanoi pv. savastanoi PVFi1	95318878	HQ966_21470	CDS	automatic/finished	secD	protein translocase subunit SecD		no						COMMON		2022-04-15	-3	4734125	4735993	1869
699864	2	Pseudomonas Pseudomonas st1	67248249	PSST1_v1_460009	CDS	automatic/finished	secF	Sec translocon accessory complex subunit SecF		no						no		2019-04-24	3	4543980	4544891	912
699864	2	Pseudomonas savastanoi pv. savastanoi PVFi1	95318877	HQ966_21465	CDS	automatic/finished	secF	protein translocase subunit SecF		no						COMMON		2022-04-15	-3	4733204	4734115	912
699865	2	Pseudomonas Pseudomonas st1	67248250	PSST1_v1_460010	CDS	automatic/finished		Rick_17kDa_Anti domain-containing protein		no						no		2019-04-24	3	4545000	4545539	540
699865	2	Pseudomonas savastanoi pv. savastanoi PVFi1	95318876	HQ966_21460	CDS	automatic/finished		glycine zipper 2TM domain-containing protein		no						COMMON		2022-04-15	-3	4732556	4733095	540
699866	2	Pseudomonas Pseudomonas st1	67248252	PSST1_v1_460012	CDS	automatic/finished	trmJ	tRNA Cm32/Um32 methyltransferase	2.1.1.200	no						no		2019-04-24	2	4546625	4547398	774
699866	2	Pseudomonas savastanoi pv. savastanoi PVFi1	95318874	HQ966_21450	CDS	automatic/finished	trmJ	tRNA (cytosine(32)/uridine(32)-2'-O)-methyltransferase TrmJ	2.1.1.200	no						COMMON		2022-04-15	-2	4730685	4731458	774
699867	2	Pseudomonas Pseudomonas st1	67248253	PSST1_v1_460013	CDS	automatic/finished	cysE	Serine acetyltransferase	2.3.1.30	no						no		2019-04-24	1	4547398	4548174	777
699867	2	Pseudomonas savastanoi pv. savastanoi PVFi1	95318873	HQ966_21445	CDS	automatic/finished	cysE	serine O-acetyltransferase	2.3.1.30	no						COMMON		2022-04-15	-1	4729909	4730685	777
699868	2	Pseudomonas Pseudomonas st1	67248254	PSST1_v1_460014	CDS	automatic/finished	iscR	DNA-binding transcriptional dual regulator IscR		no						no		2019-04-24	3	4548333	4548824	492
699868	2	Pseudomonas savastanoi pv. savastanoi PVFi1	95318872	HQ966_21440	CDS	automatic/finished	iscR	Fe-S cluster assembly transcriptional regulator IscR		no						COMMON		2022-04-15	-3	4729259	4729750	492
699869	2	Pseudomonas Pseudomonas st1	67248255	PSST1_v1_460015	CDS	automatic/finished	iscS	cysteine desulfurase	2.8.1.7	no						no		2019-04-24	2	4548869	4550083	1215
699869	2	Pseudomonas savastanoi pv. savastanoi PVFi1	95318871	HQ966_21435	CDS	automatic/finished		IscS subfamily cysteine desulfurase	2.8.1.7	no						COMMON		2022-04-15	-2	4728000	4729214	1215
699870	2	Pseudomonas Pseudomonas st1	67248258	PSST1_v1_460018	CDS	automatic/finished	hscB	Co-chaperone protein HscB homolog		no						no		2019-04-24	3	4550961	4551482	522
699870	2	Pseudomonas savastanoi pv. savastanoi PVFi1	95318868	HQ966_21420	CDS	automatic/finished	hscB	co-chaperone HscB		no						COMMON		2022-04-15	-3	4726601	4727122	522
699871	2	Pseudomonas Pseudomonas st1	67248259	PSST1_v1_460019	CDS	automatic/finished	hscA	iron-sulfur cluster biosynthesis chaperone HscA	3.6.4.-	no						no		2019-04-24	2	4551527	4553389	1863
699871	2	Pseudomonas savastanoi pv. savastanoi PVFi1	95318867	HQ966_21415	CDS	automatic/finished	hscA	Fe-S protein assembly chaperone HscA	3.6.4.-	no						COMMON		2022-04-15	-2	4724694	4726556	1863
699872	2	Pseudomonas Pseudomonas st1	67248261	PSST1_v1_460021	CDS	automatic/finished	iscX	accessory iron-sulfur cluster assembly protein IscX		no						no		2019-04-24	1	4553749	4553949	201
699872	2	Pseudomonas savastanoi pv. savastanoi PVFi1	95318865	HQ966_21405	CDS	automatic/finished	iscX	Fe-S cluster assembly protein IscX		no						COMMON		2022-04-15	-1	4724134	4724334	201
699873	2	Pseudomonas Pseudomonas st1	67248263	PSST1_v1_460023	CDS	automatic/finished	rlmN	23S rRNA m(2)A2503 methyltransferase/tRNA m(2)A37 methyltransferase	2.1.1.-, 2.1.1.192	no						no		2019-04-24	1	4554505	4555653	1149
699873	2	Pseudomonas savastanoi pv. savastanoi PVFi1	95318863	HQ966_21395	CDS	automatic/finished	rlmN	23S rRNA (adenine(2503)-C(2))-methyltransferase RlmN	2.1.1.192	no						COMMON		2022-04-15	-1	4722430	4723578	1149
699876	2	Pseudomonas Pseudomonas st1	67248267	PSST1_v1_460027	CDS	automatic/finished	hisS	histidine--tRNA ligase	6.1.1.21	no						no		2019-04-24	3	4558578	4559867	1290
699876	2	Pseudomonas savastanoi pv. savastanoi PVFi1	95318859	HQ966_21375	CDS	automatic/finished	hisS	histidine--tRNA ligase	6.1.1.21	no						COMMON		2022-04-15	-3	4718216	4719505	1290
699877	2	Pseudomonas Pseudomonas st1	67248268	PSST1_v1_460028	CDS	automatic/finished		putative membrane protein		no						no	3 : Putative function from multiple computational evidences	2019-04-24	3	4559907	4560548	642
699877	2	Pseudomonas savastanoi pv. savastanoi PVFi1	95318858	HQ966_21370	CDS	automatic/finished		tetratricopeptide repeat protein		no						COMMON		2022-04-15	-3	4717535	4718176	642
699879	2	Pseudomonas Pseudomonas st1	67248270	PSST1_v1_460030	CDS	automatic/finished	der	50S ribosomal subunit stability factor	3.6.1.15, 3.6.5.1, 3.6.5.2, 3.6.5.3, 3.6.5.4, 3.6.5.5, 3.6.5.6	no						no		2019-04-24	1	4561834	4563306	1473
699879	2	Pseudomonas savastanoi pv. savastanoi PVFi1	95318856	HQ966_21360	CDS	automatic/finished	der	ribosome biogenesis GTPase Der	3.6.5.-	no						COMMON		2022-04-15	-1	4714777	4716249	1473
699880	2	Pseudomonas Pseudomonas st1	67248271	PSST1_v1_460031	CDS	automatic/finished	ybdL	methionine-oxo-acid transaminase, PLP-dependent	2.6.1.88	no						no		2019-04-24	3	4563417	4564565	1149
699880	2	Pseudomonas savastanoi pv. savastanoi PVFi1	95318855	HQ966_21355	CDS	automatic/finished		pyridoxal phosphate-dependent aminotransferase		no						COMMON		2022-04-15	-3	4713518	4714666	1149
699881	2	Pseudomonas Pseudomonas st1	67248272	PSST1_v1_460032	CDS	automatic/finished	yafV	2-oxoglutaramate amidase	3.5.1.111	no						no		2019-04-24	2	4564553	4565344	792
699881	2	Pseudomonas savastanoi pv. savastanoi PVFi1	95318854	HQ966_21350	CDS	automatic/finished		amidohydrolase		no						COMMON		2022-04-15	-2	4712739	4713530	792
699893	2	Pseudomonas Pseudomonas st1	67248280	PSST1_v1_460040	CDS	automatic/finished	guaB	inosine 5'-monophosphate dehydrogenase	1.1.1.205	no						no		2019-04-24	2	4572332	4573801	1470
699893	2	Pseudomonas savastanoi pv. savastanoi PVFi1	95318847	HQ966_21315	CDS	automatic/finished	guaB	IMP dehydrogenase	1.1.1.205	no						COMMON		2022-04-15	-2	4704282	4705751	1470
699904	2	Pseudomonas Pseudomonas st1	67246039	PSST1_v1_140009	CDS	automatic/finished	purL	phosphoribosylformylglycinamide synthetase	6.3.5.3	no						no		2019-04-24	2	2298188	2302084	3897
699904	2	Pseudomonas savastanoi pv. savastanoi PVFi1	95318826	HQ966_21215	CDS	automatic/finished	purL	phosphoribosylformylglycinamidine synthase	6.3.5.3	no						COMMON		2022-04-15	-1	4677763	4681659	3897
699906	2	Pseudomonas Pseudomonas st1	67246040	PSST1_v1_140010	CDS	automatic/finished		NIF3-like protein		no						no		2019-04-24	1	2302090	2302401	312
699906	2	Pseudomonas savastanoi pv. savastanoi PVFi1	95318825	HQ966_21210	CDS	automatic/finished		YqfO family protein		no						COMMON		2022-04-15	-3	4677446	4677757	312
699907	2	Pseudomonas Pseudomonas st1	67246043	PSST1_v1_140013	CDS	automatic/finished	nudL	Uncharacterized Nudix hydrolase NudL	3.6.1.-	no						no		2019-04-24	1	2303878	2304474	597
699907	2	Pseudomonas savastanoi pv. savastanoi PVFi1	95318822	HQ966_21195	CDS	automatic/finished		CoA pyrophosphatase		no						COMMON		2022-04-15	-3	4675373	4675969	597
699908	2	Pseudomonas Pseudomonas st1	67246044	PSST1_v1_140014	CDS	automatic/finished		bacterial transferase family protein		no						no		2019-04-24	2	2304566	2305090	525
699908	2	Pseudomonas savastanoi pv. savastanoi PVFi1	95318821	HQ966_21190	CDS	automatic/finished		gamma carbonic anhydrase family protein		no						COMMON		2022-04-15	-1	4674757	4675281	525
699910	2	Pseudomonas Pseudomonas st1	67246046	PSST1_v1_140016	CDS	automatic/finished	purT	phosphoribosylglycinamide formyltransferase 2	2.1.2.-, 2.7.2.1	no						no		2019-04-24	3	2306685	2307866	1182
699910	2	Pseudomonas savastanoi pv. savastanoi PVFi1	95318818	HQ966_21175	CDS	automatic/finished	purT	formate-dependent phosphoribosylglycinamide formyltransferase	2.1.2.-	no						COMMON		2022-04-15	-2	4671981	4673162	1182
699912	2	Pseudomonas Pseudomonas st1	67246050	PSST1_v1_140020	CDS	automatic/finished	ffh	signal recognition particle protein component		no						no		2019-04-24	1	2311669	2313045	1377
699912	2	Pseudomonas savastanoi pv. savastanoi PVFi1	95318814	HQ966_21155	CDS	automatic/finished	ffh	signal recognition particle protein		no						COMMON		2022-04-15	-3	4666802	4668178	1377
699913	2	Pseudomonas Pseudomonas st1	67246052	PSST1_v1_140022	CDS	automatic/finished	rimM	Ribosome maturation factor RimM		no						no		2019-04-24	1	2313556	2314095	540
699913	2	Pseudomonas savastanoi pv. savastanoi PVFi1	95318812	HQ966_21145	CDS	automatic/finished	rimM	ribosome maturation factor RimM		no						COMMON		2022-04-15	-3	4665752	4666291	540
699914	2	Pseudomonas Pseudomonas st1	67246053	PSST1_v1_140023	CDS	automatic/finished	trmD	tRNA m(1)G37 methyltransferase	2.1.1.228	no						no		2019-04-24	3	2314101	2314853	753
699914	2	Pseudomonas savastanoi pv. savastanoi PVFi1	95318811	HQ966_21140	CDS	automatic/finished	trmD	tRNA (guanosine(37)-N1)-methyltransferase TrmD	2.1.1.228	no						COMMON		2022-04-15	-2	4664994	4665746	753
699916	2	Pseudomonas Pseudomonas st1	67246055	PSST1_v1_140025	CDS	automatic/finished	xerD	site-specific recombinase		no						no		2019-04-24	2	2315351	2316247	897
699916	2	Pseudomonas savastanoi pv. savastanoi PVFi1	95318809	HQ966_21130	CDS	automatic/finished	xerD	site-specific tyrosine recombinase XerD		no						COMMON		2022-04-15	-1	4663600	4664496	897
699918	2	Pseudomonas Pseudomonas st1	67246059	PSST1_v1_140029	CDS	automatic/finished	hom	Homoserine dehydrogenase	1.1.1.3	no						no		2019-04-24	3	2318625	2319929	1305
699918	2	Pseudomonas savastanoi pv. savastanoi PVFi1	95318806	HQ966_21115	CDS	automatic/finished		homoserine dehydrogenase		no						COMMON		2022-04-15	-2	4659918	4661222	1305
699919	2	Pseudomonas Pseudomonas st1	67246060	PSST1_v1_140030	CDS	automatic/finished	thrC	Threonine synthase	4.2.3.1	no						no		2019-04-24	3	2320035	2321444	1410
699919	2	Pseudomonas savastanoi pv. savastanoi PVFi1	95318805	HQ966_21110	CDS	automatic/finished	thrC	threonine synthase	4.2.3.1	no						COMMON		2022-04-15	-2	4658403	4659812	1410
699927	2	Pseudomonas Pseudomonas st1	67246067	PSST1_v1_140037	CDS	automatic/finished		YaeQ protein		no						no		2019-04-24	2	2329160	2329702	543
699927	2	Pseudomonas savastanoi pv. savastanoi PVFi1	95318799	HQ966_21080	CDS	automatic/finished		YaeQ family protein		no						COMMON		2022-04-15	-1	4650145	4650687	543
699928	2	Pseudomonas Pseudomonas st1	67246068	PSST1_v1_140038	CDS	automatic/finished	recJ	ssDNA-specific exonuclease RecJ	3.1.11.6	no						no		2019-04-24	1	2329765	2331480	1716
699928	2	Pseudomonas savastanoi pv. savastanoi PVFi1	95318798	HQ966_21075	CDS	automatic/finished	recJ	single-stranded-DNA-specific exonuclease RecJ		no						COMMON		2022-04-15	-3	4648367	4650082	1716
699930	2	Pseudomonas Pseudomonas st1	67246069	PSST1_v1_140039	CDS	automatic/finished	namA	NADPH dehydrogenase	1.6.99.1	no						no		2019-04-24	3	2331594	2332700	1107
699930	2	Pseudomonas savastanoi pv. savastanoi PVFi1	95318797	HQ966_21070	CDS	automatic/finished		NADH:flavin oxidoreductase/NADH oxidase		no						COMMON		2022-04-15	-2	4647147	4648253	1107
699943	2	Pseudomonas Pseudomonas st1	67246078	PSST1_v1_140048	CDS	automatic/finished		Histidine kinase	2.7.13.3	no						no		2019-04-24	3	2346336	2348717	2382
699943	2	Pseudomonas savastanoi pv. savastanoi PVFi1	95318789	HQ966_21030	CDS	automatic/finished		hybrid sensor histidine kinase/response regulator		no						COMMON		2022-04-15	-2	4631124	4633511	2388
699945	2	Pseudomonas Pseudomonas st1	67246082	PSST1_v1_140052	CDS	automatic/finished	lysU	lysine--tRNA ligase/Ap4A synthetase/Ap3A synthetase	2.7.7.-, 6.1.1.6	no						no		2019-04-24	3	2352057	2353559	1503
699945	2	Pseudomonas savastanoi pv. savastanoi PVFi1	95318784	HQ966_21010	CDS	automatic/finished	lysS	lysine--tRNA ligase	6.1.1.6	no						COMMON		2022-04-15	-2	4626282	4627784	1503
699948	2	Pseudomonas Pseudomonas st1	67246084	PSST1_v1_140054	CDS	automatic/finished		conserved protein of unknown function		no	u : unknown	1 : Unknown				no	4 : Unknown function but conserved in other organisms	2019-04-24	2	2354495	2355772	1278
699948	2	Pseudomonas savastanoi pv. savastanoi PVFi1	95318782	HQ966_21000	CDS	automatic/finished		flavohemoglobin expression-modulating QEGLA motif protein		no						COMMON		2022-04-15	-1	4624069	4625388	1320
699955	2	Pseudomonas Pseudomonas st1	67246090	PSST1_v1_140060	CDS	automatic/finished	adk	adenylate kinase	2.7.4.3, 2.7.4.4	no						no		2019-04-24	1	2361790	2362437	648
699955	2	Pseudomonas savastanoi pv. savastanoi PVFi1	95318776	HQ966_20970	CDS	automatic/finished	adk	adenylate kinase	2.7.4.3	no						COMMON		2022-04-15	-3	4617404	4618051	648
699956	2	Pseudomonas Pseudomonas st1	67246091	PSST1_v1_140061	CDS	automatic/finished	tsaB	tRNA threonylcarbamoyladenosine biosynthesis protein TsaB		no						no		2019-04-24	3	2362530	2363204	675
699956	2	Pseudomonas savastanoi pv. savastanoi PVFi1	95318775	HQ966_20965	CDS	automatic/finished	tsaB	tRNA (adenosine(37)-N6)-threonylcarbamoyltransferase complex dimerization subunit type 1 TsaB	2.3.1.234	no						COMMON		2022-04-15	-2	4616637	4617311	675
699961	2	Pseudomonas Pseudomonas st1	67246096	PSST1_v1_140066	CDS	automatic/finished	rsmJ	Ribosomal RNA small subunit methyltransferase J	2.1.1.242	no						no		2019-04-24	1	2366197	2367006	810
699961	2	Pseudomonas savastanoi pv. savastanoi PVFi1	95318770	HQ966_20940	CDS	automatic/finished		class I SAM-dependent methyltransferase		no						COMMON		2022-04-15	-3	4612835	4613644	810
699972	2	Pseudomonas Pseudomonas st1	67246115	PSST1_v1_140085	CDS	automatic/finished	tsf	protein chain elongation factor EF-Ts		no						no		2019-04-24	3	2385291	2386154	864
699972	2	Pseudomonas savastanoi pv. savastanoi PVFi1	95318752	HQ966_20850	CDS	automatic/finished	tsf	translation elongation factor Ts		no						COMMON		2022-04-15	-2	4593690	4594553	864
699974	2	Pseudomonas Pseudomonas st1	67246118	PSST1_v1_140088	CDS	automatic/finished	ispU	undecaprenyl diphosphate synthase	2.5.1.31	no						no		2019-04-24	1	2387674	2388429	756
699974	2	Pseudomonas savastanoi pv. savastanoi PVFi1	95318749	HQ966_20835	CDS	automatic/finished	uppS	di-trans,poly-cis-decaprenylcistransferase	2.5.1.31	no						COMMON		2022-04-15	-3	4591415	4592170	756
699976	2	Pseudomonas Pseudomonas st1	67246120	PSST1_v1_140090	CDS	automatic/finished	dxr	1-deoxy-D-xylulose 5-phosphate reductoisomerase	1.1.1.267	no						no		2019-04-24	2	2389241	2390431	1191
699976	2	Pseudomonas savastanoi pv. savastanoi PVFi1	95318747	HQ966_20825	CDS	automatic/finished	ispC	1-deoxy-D-xylulose-5-phosphate reductoisomerase	1.1.1.267	no						COMMON		2022-04-15	-1	4589413	4590603	1191
699977	2	Pseudomonas Pseudomonas st1	67246122	PSST1_v1_140092	CDS	automatic/finished	rseP	intramembrane zinc metalloprotease	3.4.21.-	no						no		2019-04-24	2	2390549	2391901	1353
699977	2	Pseudomonas savastanoi pv. savastanoi PVFi1	95318746	HQ966_20820	CDS	automatic/finished	rseP	sigma E protease regulator RseP	3.4.24.-	no						COMMON		2022-04-15	-1	4587943	4589295	1353
699978	2	Pseudomonas Pseudomonas st1	67246123	PSST1_v1_140093	CDS	automatic/finished	bamA	Outer membrane protein assembly factor BamA		no		Cell outer membrane				no		2019-04-24	1	2391976	2394351	2376
699978	2	Pseudomonas Pseudomonas st1	67248497	PSST1_v1_520009	CDS	automatic/finished	bamA	Outer membrane protein assembly factor BamA		no						no		2019-04-24	-3	4786150	4788522	2373
699978	2	Pseudomonas savastanoi pv. savastanoi PVFi1	95318702	HQ966_20610	CDS	automatic/finished	bamA	outer membrane protein assembly factor BamA		no						COMMON		2022-04-15	2	4541996	4544368	2373
699978	2	Pseudomonas savastanoi pv. savastanoi PVFi1	95318745	HQ966_20815	CDS	automatic/finished	bamA	outer membrane protein assembly factor BamA		no						COMMON		2022-04-15	-3	4585493	4587868	2376
699979	2	Pseudomonas Pseudomonas st1	67246124	PSST1_v1_140094	CDS	automatic/finished		Skp-like protein		no						no		2019-04-24	1	2394397	2394900	504
699979	2	Pseudomonas savastanoi pv. savastanoi PVFi1	95318744	HQ966_20810	CDS	automatic/finished		OmpH family outer membrane protein		no						COMMON		2022-04-15	-3	4584944	4585447	504
699980	2	Pseudomonas Pseudomonas st1	67246125	PSST1_v1_140095	CDS	automatic/finished	lpxD	UDP-3-O-(3-hydroxymyristoyl)glucosamine N-acyltransferase	2.3.1.191	no						no		2019-04-24	3	2394903	2395958	1056
699980	2	Pseudomonas savastanoi pv. savastanoi PVFi1	95318743	HQ966_20805	CDS	automatic/finished	lpxD	UDP-3-O-(3-hydroxymyristoyl)glucosamine N-acyltransferase	2.3.1.191	no						COMMON		2022-04-15	-2	4583886	4584941	1056
699981	2	Pseudomonas Pseudomonas st1	67246126	PSST1_v1_140096	CDS	automatic/finished	fabZ	3-hydroxy-acyl-[acyl-carrier-protein] dehydratase	4.2.1.59	no						no		2019-04-24	1	2396068	2396508	441
699981	2	Pseudomonas savastanoi pv. savastanoi PVFi1	95318742	HQ966_20800	CDS	automatic/finished	fabZ	3-hydroxyacyl-ACP dehydratase FabZ	4.2.1.59	no						COMMON		2022-04-15	-3	4583336	4583776	441
699982	2	Pseudomonas Pseudomonas st1	67246127	PSST1_v1_140097	CDS	automatic/finished	lpxA	UDP-N-acetylglucosamine acyltransferase	2.3.1.129	no						no		2019-04-24	3	2396505	2397281	777
699982	2	Pseudomonas savastanoi pv. savastanoi PVFi1	95318741	HQ966_20795	CDS	automatic/finished	lpxA	acyl-ACP--UDP-N-acetylglucosamine O-acyltransferase	2.3.1.129	no						COMMON		2022-04-15	-2	4582563	4583339	777
699983	2	Pseudomonas Pseudomonas st1	67246128	PSST1_v1_140098	CDS	automatic/finished	lpxB	lipid A disaccharide synthase	2.4.1.182	no						no		2019-04-24	2	2397284	2398426	1143
699983	2	Pseudomonas savastanoi pv. savastanoi PVFi1	95318740	HQ966_20790	CDS	automatic/finished	lpxB	lipid-A-disaccharide synthase	2.4.1.182	no						COMMON		2022-04-15	-1	4581418	4582560	1143
699984	2	Pseudomonas Pseudomonas st1	67246129	PSST1_v1_140099	CDS	automatic/finished	rnhB	RNase HII	3.1.26.4	no						no		2019-04-24	1	2398438	2399091	654
699984	2	Pseudomonas savastanoi pv. savastanoi PVFi1	95318739	HQ966_20785	CDS	automatic/finished	rnhB	ribonuclease HII	3.1.26.4	no						COMMON		2022-04-15	-3	4580753	4581406	654
699986	2	Pseudomonas Pseudomonas st1	67246130	PSST1_v1_140100	CDS	automatic/finished	dnaE	DNA polymerase III subunit alpha	2.7.7.7	no						no		2019-04-24	3	2399160	2402681	3522
699986	2	Pseudomonas savastanoi pv. savastanoi PVFi1	95318738	HQ966_20780	CDS	automatic/finished	dnaE	DNA polymerase III subunit alpha	2.7.7.7	no						COMMON		2022-04-15	-2	4577163	4580684	3522
699988	2	Pseudomonas Pseudomonas st1	67246133	PSST1_v1_140103	CDS	automatic/finished	pyrG	CTP synthetase	6.3.4.2	no						no		2019-04-24	2	2405510	2407141	1632
699988	2	Pseudomonas savastanoi pv. savastanoi PVFi1	95318735	HQ966_20765	CDS	automatic/finished		CTP synthase	6.3.4.2	no						COMMON		2022-04-15	-1	4572703	4574334	1632
699990	2	Pseudomonas Pseudomonas st1	67246136	PSST1_v1_140106	CDS	automatic/finished	ftsB	cell division protein FtsB		no						no		2019-04-24	3	2409618	2409896	279
699990	2	Pseudomonas savastanoi pv. savastanoi PVFi1	95318732	HQ966_20750	CDS	automatic/finished	ftsB	cell division protein FtsB		no						COMMON		2022-04-15	-2	4569948	4570226	279
699992	2	Pseudomonas Pseudomonas st1	67246141	PSST1_v1_140111	CDS	automatic/finished	yeiG	S-formylglutathione hydrolase/S-lactoylglutathione hydrolase	3.1.2.12, 3.1.2.6	no						no		2019-04-24	3	2412810	2413655	846
699992	2	Pseudomonas savastanoi pv. savastanoi PVFi1	95318728	HQ966_20730	CDS	automatic/finished	fghA	S-formylglutathione hydrolase	3.1.2.12	no						COMMON		2022-04-15	-2	4566189	4567034	846
699993	2	Pseudomonas Pseudomonas st1	67246142	PSST1_v1_140112	CDS	automatic/finished	ispF	2-C-methyl-D-erythritol 2,4-cyclodiphosphate synthase	4.6.1.12	no						no		2019-04-24	2	2413709	2414182	474
699993	2	Pseudomonas savastanoi pv. savastanoi PVFi1	95318727	HQ966_20725	CDS	automatic/finished	ispF	2-C-methyl-D-erythritol 2,4-cyclodiphosphate synthase	4.6.1.12	no						COMMON		2022-04-15	-1	4565662	4566135	474
699994	2	Pseudomonas Pseudomonas st1	67246143	PSST1_v1_140113	CDS	automatic/finished	truD	tRNA pseudouridine synthase D	5.4.99.27	no						no		2019-04-24	1	2414179	2415237	1059
699994	2	Pseudomonas savastanoi pv. savastanoi PVFi1	95318726	HQ966_20720	CDS	automatic/finished	truD	tRNA pseudouridine(13) synthase TruD	5.4.99.27	no						COMMON		2022-04-15	-3	4564607	4565665	1059
699995	2	Pseudomonas Pseudomonas st1	67246144	PSST1_v1_140114	CDS	automatic/finished	umpG	broad specificity 5'(3')-nucleotidase and polyphosphatase	3.1.3.5, 3.1.3.6	no						no		2019-04-24	3	2415225	2415974	750
699995	2	Pseudomonas savastanoi pv. savastanoi PVFi1	95318725	HQ966_20715	CDS	automatic/finished	surE	5'/3'-nucleotidase SurE	3.1.3.6	no						COMMON		2022-04-15	-2	4563870	4564619	750
699996	2	Pseudomonas Pseudomonas st1	67246145	PSST1_v1_140115	CDS	automatic/finished	pcm	L-isoaspartate protein carboxylmethyltransferase type II	2.1.1.77	no						no		2019-04-24	2	2415974	2416651	678
699996	2	Pseudomonas savastanoi pv. savastanoi PVFi1	95318724	HQ966_20710	CDS	automatic/finished		protein-L-isoaspartate(D-aspartate) O-methyltransferase	2.1.1.77	no						COMMON		2022-04-15	-1	4563193	4563828	636
700006	2	Pseudomonas Pseudomonas st1	67246306	PSST1_v1_160044	CDS	automatic/finished		Putative Phage terminase, large subunit		no						no	3 : Putative function from multiple computational evidences	2019-04-24	2	2564618	2566351	1734
700006	2	Pseudomonas savastanoi pv. savastanoi PVFi1	95317307	HQ966_13670	CDS	automatic/finished		terminase large subunit		no						COMMON		2022-04-15	-1	2984404	2986137	1734
700027	2	Pseudomonas Pseudomonas st1	67247584	PSST1_v1_330006	CDS	automatic/finished	recX	RecA inhibitor RecX		no						no		2019-04-24	2	3873758	3874180	423
700027	2	Pseudomonas savastanoi pv. savastanoi PVFi1	95316116	HQ966_07760	CDS	automatic/finished	recX	recombination regulator RecX		no						COMMON		2022-04-15	2	1717880	1718347	468
700030	2	Pseudomonas Pseudomonas st1	67247588	PSST1_v1_330010	CDS	automatic/finished	agmR	Glycerol metabolism activator		no						no		2019-04-24	2	3877151	3877798	648
700030	2	Pseudomonas savastanoi pv. savastanoi PVFi1	95316120	HQ966_07780	CDS	automatic/finished		response regulator transcription factor		no						COMMON		2022-04-15	2	1721318	1721965	648
700031	2	Pseudomonas Pseudomonas st1	67247589	PSST1_v1_330011	CDS	automatic/finished	dgkA	Diacylglycerol kinase	2.7.1.107	no						no		2019-04-24	1	3877882	3878247	366
700031	2	Pseudomonas savastanoi pv. savastanoi PVFi1	95316121	HQ966_07785	CDS	automatic/finished		diacylglycerol kinase		no						COMMON		2022-04-15	1	1722049	1722414	366
700032	2	Pseudomonas Pseudomonas st1	67244513	PSST1_v1_40061	CDS	automatic/finished	ykgM	putative ribosomal protein		no						no	3 : Putative function from multiple computational evidences	2019-04-24	1	717331	717612	282
700032	2	Pseudomonas savastanoi pv. savastanoi PVFi1	95315994	HQ966_07165	CDS	automatic/finished		type B 50S ribosomal protein L31		no						COMMON		2022-04-15	2	1578998	1579279	282
700042	2	Pseudomonas Pseudomonas st1	67244518	PSST1_v1_40066	CDS	automatic/finished		putative hydrolase		no						no	3 : Putative function from multiple computational evidences	2019-04-24	1	721171	722175	1005
700042	2	Pseudomonas savastanoi pv. savastanoi PVFi1	95315999	HQ966_07190	CDS	automatic/finished		alpha/beta fold hydrolase		no						COMMON		2022-04-15	2	1582850	1583842	993
700043	2	Pseudomonas Pseudomonas st1	67244530	PSST1_v1_40078	CDS	automatic/finished	ybaK	Cys-tRNA(Pro) and Cys-tRNA(Cys) deacylase		no						no		2019-04-24	2	735485	735955	471
700043	2	Pseudomonas savastanoi pv. savastanoi PVFi1	95316011	HQ966_07250	CDS	automatic/finished	ybaK	Cys-tRNA(Pro) deacylase		no						COMMON		2022-04-15	1	1597162	1597632	471
700055	2	Pseudomonas Pseudomonas st1	67247675	PSST1_v1_340030	CDS	automatic/finished	fruA	fructose-specific PTS multiphosphoryl transfer protein FruA	2.7.1.-	no						no		2019-04-24	-2	3958931	3960673	1743
700055	2	Pseudomonas savastanoi pv. savastanoi PVFi1	95319333	HQ966_23715	CDS	automatic/finished		PTS fructose-like transporter subunit IIB	2.7.1.202	no						COMMON		2022-04-15	-2	5232279	5234021	1743
700057	2	Pseudomonas Pseudomonas st1	67244535	PSST1_v1_40083	CDS	automatic/finished		Formate dehydrogenase-O, major subunit	1.17.1.9	no						no		2019-04-24	3	738831	740939	2109
700057	2	Pseudomonas savastanoi pv. savastanoi PVFi1	95316015	HQ966_07270	CDS	automatic/finished		molybdopterin oxidoreductase family protein		no						COMMON		2022-04-15	2	1600508	1602616	2109
700069	2	Pseudomonas Pseudomonas st1	67244549	PSST1_v1_40097	CDS	automatic/finished	mrp	P-loop NTPase family protein		no						no		2019-04-24	3	753870	754964	1095
700069	2	Pseudomonas savastanoi pv. savastanoi PVFi1	95316029	HQ966_07340	CDS	automatic/finished	apbC	iron-sulfur cluster carrier protein ApbC		no						COMMON		2022-04-15	2	1615547	1616641	1095
700081	2	Pseudomonas Pseudomonas st1	67244112	PSST1_v1_10261	CDS	automatic/finished		Polyphosphate:AMP phosphotransferase	2.7.4.33	no						no		2019-04-24	-3	252244	253740	1497
700081	2	Pseudomonas savastanoi pv. savastanoi PVFi1	95318642	HQ966_20320	CDS	automatic/finished	pap	polyphosphate:AMP phosphotransferase		no						COMMON		2022-04-15	-2	4480152	4481648	1497
700089	2	Pseudomonas Pseudomonas st1	67247369	PSST1_v1_290044	CDS	automatic/finished	ssuA	aliphatic sulfonate ABC transporter periplasmic binding protein	7.6.2.-	no						no		2019-04-24	1	3653818	3654783	966
700089	2	Pseudomonas savastanoi pv. savastanoi PVFi1	95319882	HQ966_26410	CDS	automatic/finished		sulfonate ABC transporter substrate-binding protein		no						COMMON		2022-04-15	-1	5846521	5847486	966
700096	2	Pseudomonas Pseudomonas st1	67245238	PSST1_v1_80074	CDS	automatic/finished		Dehydrogenases with different specificities (related to short-chain alcohol dehydrogenases)		no						no		2019-04-24	-1	1452186	1453097	912
700096	2	Pseudomonas savastanoi pv. savastanoi PVFi1	95319106	HQ966_22600	CDS	automatic/finished		SDR family oxidoreductase		no						COMMON		2022-04-15	-2	4988811	4989722	912
700120	2	Pseudomonas Pseudomonas st1	67247279	PSST1_v1_280019	CDS	automatic/finished	phnC	phosphonate ABC transporter ATP binding subunit	7.3.2.2	no						no		2019-04-24	-1	3566220	3567053	834
700120	2	Pseudomonas savastanoi pv. savastanoi PVFi1	95317731	HQ966_15775	CDS	automatic/finished	phnC	phosphonate ABC transporter ATP-binding protein		no						COMMON		2022-04-15	-3	3458066	3458899	834
700125	2	Pseudomonas Pseudomonas st1	67247273	PSST1_v1_280013	CDS	automatic/finished	phnI	carbon-phosphorus lyase core complex subunit PhnI	2.7.8.37	no						no		2019-04-24	-1	3561429	3562508	1080
700125	2	Pseudomonas savastanoi pv. savastanoi PVFi1	95317725	HQ966_15745	CDS	automatic/finished		carbon-phosphorus lyase complex subunit PhnI		no						COMMON		2022-04-15	-3	3453275	3454354	1080
700126	2	Pseudomonas Pseudomonas st1	67247271	PSST1_v1_280011	CDS	automatic/finished	phnK	carbon-phosphorus lyase subunit PhnK		no						no		2019-04-24	-2	3559727	3560548	822
700126	2	Pseudomonas savastanoi pv. savastanoi PVFi1	95317723	HQ966_15735	CDS	automatic/finished	phnK	phosphonate C-P lyase system protein PhnK		no						COMMON		2022-04-15	-1	3451573	3452394	822
700127	2	Pseudomonas Pseudomonas st1	67247270	PSST1_v1_280010	CDS	automatic/finished	phnL	methylphosphonate degradation complex subunit PhnL	2.7.8.37	no						no		2019-04-24	-1	3558969	3559685	717
700127	2	Pseudomonas savastanoi pv. savastanoi PVFi1	95317722	HQ966_15730	CDS	automatic/finished	phnL	phosphonate C-P lyase system protein PhnL		no						COMMON		2022-04-15	-3	3450815	3451531	717
700130	2	Pseudomonas Pseudomonas st1	67247267	PSST1_v1_280007	CDS	automatic/finished	phnP	5-phospho-alpha-D-ribosyl 1,2-cyclic phosphate phosphodiesterase	3.1.4.55	no						no		2019-04-24	-1	3556536	3557273	738
700130	2	Pseudomonas savastanoi pv. savastanoi PVFi1	95317719	HQ966_15715	CDS	automatic/finished	phnP	phosphonate metabolism protein PhnP	3.1.4.55	no						COMMON		2022-04-15	-2	3448350	3449087	738
700137	2	Pseudomonas Pseudomonas st1	67246682	PSST1_v1_200026	CDS	automatic/finished		glutamine synthetase family protein		no						no		2019-04-24	3	2960346	2961689	1344
700137	2	Pseudomonas savastanoi pv. savastanoi PVFi1	95316375	HQ966_09050	CDS	automatic/finished		glutamine synthetase family protein		no						COMMON		2022-04-15	1	1985110	1986351	1242
700140	2	Pseudomonas Pseudomonas st1	67246688	PSST1_v1_200032	CDS	automatic/finished		Chemotaxis protein CheV	2.7.3.-	no						no		2019-04-24	2	2965889	2966815	927
700140	2	Pseudomonas savastanoi pv. savastanoi PVFi1	95316381	HQ966_09080	CDS	automatic/finished		chemotaxis protein CheV		no						COMMON		2022-04-15	3	1990551	1991477	927
700141	2	Pseudomonas Pseudomonas st1	67246689	PSST1_v1_200033	CDS	automatic/finished	cheR	Chemotaxis protein methyltransferase Cher2	2.1.1.80	no						no		2019-04-24	2	2966867	2967694	828
700141	2	Pseudomonas savastanoi pv. savastanoi PVFi1	95316382	HQ966_09085	CDS	automatic/finished	cheR	protein-glutamate O-methyltransferase CheR		no						COMMON		2022-04-15	3	1991529	1992356	828
700145	2	Pseudomonas Pseudomonas st1	67244109	PSST1_v1_10258	CDS	automatic/finished	recQ	ATP-dependent DNA helicase RecQ	3.6.4.12	no						no		2019-04-24	-1	248883	251012	2130
700145	2	Pseudomonas savastanoi pv. savastanoi PVFi1	95318639	HQ966_20305	CDS	automatic/finished	recQ	DNA helicase RecQ	3.6.4.12	no						COMMON		2022-04-15	-3	4476791	4478920	2130
700159	2	Pseudomonas Pseudomonas st1	67244603	PSST1_v1_40151	CDS	automatic/finished		conserved protein of unknown function		no	u : unknown	1 : Unknown				no	4 : Unknown function but conserved in other organisms	2019-04-24	3	804765	804920	156
700159	2	Pseudomonas savastanoi pv. savastanoi PVFi1	95316078	HQ966_07575	CDS	automatic/finished		hypothetical protein		no						COMMON		2022-04-15	2	1669154	1669309	156
700164	2	Pseudomonas Pseudomonas st1	67244606	PSST1_v1_40154	CDS	automatic/finished	fadD	fatty acyl-CoA synthetase	6.2.1.3	no						no		2019-04-24	2	807722	809410	1689
700164	2	Pseudomonas savastanoi pv. savastanoi PVFi1	95316081	HQ966_07590	CDS	automatic/finished	fadD2	long-chain-fatty-acid--CoA ligase FadD2		no						COMMON		2022-04-15	1	1672111	1673799	1689
700165	2	Pseudomonas Pseudomonas st1	67244608	PSST1_v1_40156	CDS	automatic/finished	fadD	fatty acyl-CoA synthetase	6.2.1.3	no						no		2019-04-24	1	809764	811455	1692
700165	2	Pseudomonas savastanoi pv. savastanoi PVFi1	95316082	HQ966_07595	CDS	automatic/finished	fadD1	long-chain-fatty-acid--CoA ligase FadD1	6.2.1.3	no						COMMON		2022-04-15	3	1674153	1675844	1692
700167	2	Pseudomonas Pseudomonas st1	67244609	PSST1_v1_40157	CDS	automatic/finished	hrpA	ATP-dependent RNA helicase HrpA	3.6.4.13	no						no		2019-04-24	2	811799	815734	3936
700167	2	Pseudomonas savastanoi pv. savastanoi PVFi1	95316083	HQ966_07600	CDS	automatic/finished	hrpA	ATP-dependent RNA helicase HrpA	3.6.4.13	no						COMMON		2022-04-15	1	1676212	1680123	3912
700176	2	Pseudomonas Pseudomonas st1	67244610	PSST1_v1_40158	CDS	automatic/finished		Beta-ketodecanoyl-[acyl-carrier-protein] synthase	2.3.1.207	no						no		2019-04-24	3	815976	817097	1122
700176	2	Pseudomonas savastanoi pv. savastanoi PVFi1	95316084	HQ966_07605	CDS	automatic/finished		beta-ketoacyl-ACP synthase III		no						COMMON		2022-04-15	2	1680365	1681486	1122
700194	2	Pseudomonas Pseudomonas st1	67247726	PSST1_v1_350027	CDS	automatic/finished		Lysophospholipid transporter LplT / 2-acylglycerophosphoethanolamine acyltransferase	2.3.1.40, 6.2.1.20	no						no		2019-04-24	3	4013562	4015436	1875
700194	2	Pseudomonas savastanoi pv. savastanoi PVFi1	95318337	HQ966_18800	CDS	automatic/finished		MFS transporter		no						COMMON		2022-04-15	-1	4159540	4161414	1875
700195	2	Pseudomonas Pseudomonas st1	67247738	PSST1_v1_350039	CDS	automatic/finished	fkpA	FKBP-type peptidyl-prolyl cis-trans isomerase FkpA	5.2.1.8	no						no		2019-04-24	2	4026098	4026871	774
700195	2	Pseudomonas savastanoi pv. savastanoi PVFi1	95318324	HQ966_18735	CDS	automatic/finished		FKBP-type peptidyl-prolyl cis-trans isomerase		no						COMMON		2022-04-15	-1	4148107	4148880	774
700198	2	Pseudomonas Pseudomonas st1	67247741	PSST1_v1_350042	CDS	automatic/finished		conserved protein of unknown function		no	u : unknown	1 : Unknown				no	4 : Unknown function but conserved in other organisms	2019-04-24	2	4028129	4028500	372
700198	2	Pseudomonas savastanoi pv. savastanoi PVFi1	95318321	HQ966_18720	CDS	automatic/finished		hypothetical protein		no						COMMON		2022-04-15	-1	4146478	4146849	372
700200	2	Pseudomonas Pseudomonas st1	67247745	PSST1_v1_350046	CDS	automatic/finished		Quinone oxidoreductase	1.6.5.5	no						no		2019-04-24	2	4032656	4033618	963
700200	2	Pseudomonas savastanoi pv. savastanoi PVFi1	95318318	HQ966_18705	CDS	automatic/finished		NAD(P)H-quinone oxidoreductase		no						COMMON		2022-04-15	-2	4141281	4142243	963
700203	2	Pseudomonas Pseudomonas st1	67247458	PSST1_v1_300064	CDS	automatic/finished	lpxL	Lipid A biosynthesis lauroyltransferase	2.3.1.241	no						no		2019-04-24	-1	3741507	3742439	933
700203	2	Pseudomonas savastanoi pv. savastanoi PVFi1	95318303	HQ966_18630	CDS	automatic/finished		lipid A biosynthesis lauroyl acyltransferase		no						COMMON		2022-04-15	-1	4124839	4125771	933
700206	2	Pseudomonas Pseudomonas st1	67249261	PSST1_v1_830013	CDS	automatic/finished	yjcH	conserved inner membrane protein YjcH		no						no		2019-04-24	-1	5548707	5549018	312
700206	2	Pseudomonas savastanoi pv. savastanoi PVFi1	95318661	HQ966_20410	CDS	automatic/finished		DUF485 domain-containing protein		no						COMMON		2022-04-15	-2	4502256	4502567	312
700212	2	Pseudomonas Pseudomonas st1	67243941	PSST1_v1_10090	CDS	automatic/finished		Ser/Thr protein phosphatase family protein, UDP-2,3-diacylglucosamine hydrolase homolog	3.6.1.-	no						no		2019-04-24	-1	93471	94292	822
700212	2	Pseudomonas savastanoi pv. savastanoi PVFi1	95318488	HQ966_19555	CDS	automatic/finished		UDP-2,3-diacylglucosamine diphosphatase		no						COMMON		2022-04-15	-2	4319727	4320548	822
700217	2	Pseudomonas Pseudomonas st1	67243882	PSST1_v1_10031	CDS	automatic/finished		5'-3' exoribonuclease	3.1.13.-, 3.1.3.97	no						no		2019-04-24	-1	28563	29426	864
700217	2	Pseudomonas savastanoi pv. savastanoi PVFi1	95318432	HQ966_19275	CDS	automatic/finished		PHP domain-containing protein		no						COMMON		2022-04-15	-3	4254836	4255699	864
700218	2	Pseudomonas Pseudomonas st1	67243881	PSST1_v1_10030	CDS	automatic/finished	yciO	putative RNA-binding protein YciO		no						no	3 : Putative function from multiple computational evidences	2019-04-24	-2	27920	28549	630
700218	2	Pseudomonas savastanoi pv. savastanoi PVFi1	95318431	HQ966_19270	CDS	automatic/finished		threonylcarbamoyl-AMP synthase		no						COMMON		2022-04-15	-1	4254193	4254822	630
700219	2	Pseudomonas Pseudomonas st1	67243880	PSST1_v1_10029	CDS	automatic/finished	scpA	Segregation and condensation protein A		no						no		2019-04-24	-1	27102	27920	819
700219	2	Pseudomonas savastanoi pv. savastanoi PVFi1	95318430	HQ966_19265	CDS	automatic/finished		segregation/condensation protein A		no						COMMON		2022-04-15	-3	4253375	4254073	699
700225	2	Pseudomonas Pseudomonas st1	67245126	PSST1_v1_70137	CDS	automatic/finished	ompR	DNA-binding dual transcriptional regulator OmpR		no						no		2019-04-24	-3	1332682	1333419	738
700225	2	Pseudomonas savastanoi pv. savastanoi PVFi1	95319004	HQ966_22095	CDS	automatic/finished		response regulator transcription factor		no						COMMON		2022-04-15	-1	4867711	4868448	738
700228	2	Pseudomonas Pseudomonas st1	67245123	PSST1_v1_70134	CDS	automatic/finished		Maltose/maltodextrin ABC transporter, permease protein MalF		no						no		2019-04-24	-1	1328745	1329653	909
700228	2	Pseudomonas savastanoi pv. savastanoi PVFi1	95319001	HQ966_22080	CDS	automatic/finished		sugar ABC transporter permease		no						COMMON		2022-04-15	-2	4863774	4864682	909
700229	2	Pseudomonas Pseudomonas st1	67245122	PSST1_v1_70133	CDS	automatic/finished		Maltose/maltodextrin ABC transporter, permease protein MalG		no						no		2019-04-24	-2	1327907	1328752	846
700229	2	Pseudomonas savastanoi pv. savastanoi PVFi1	95319000	HQ966_22075	CDS	automatic/finished		carbohydrate ABC transporter permease		no						COMMON		2022-04-15	-3	4862936	4863781	846
700230	2	Pseudomonas Pseudomonas st1	67245121	PSST1_v1_70132	CDS	automatic/finished	yurJ	Uncharacterized ABC transporter ATP-binding protein YurJ	7.-.-.-	no						no		2019-04-24	-1	1326738	1327904	1167
700230	2	Pseudomonas savastanoi pv. savastanoi PVFi1	95318999	HQ966_22070	CDS	automatic/finished		ABC transporter ATP-binding protein		no						COMMON		2022-04-15	-2	4861767	4862933	1167
700231	2	Pseudomonas Pseudomonas st1	67245120	PSST1_v1_70131	CDS	automatic/finished	oprB	Porin B		no						no		2019-04-24	-1	1325250	1326611	1362
700231	2	Pseudomonas savastanoi pv. savastanoi PVFi1	95318998	HQ966_22065	CDS	automatic/finished		carbohydrate porin		no						COMMON		2022-04-15	-2	4860279	4861640	1362
700233	2	Pseudomonas Pseudomonas st1	67245115	PSST1_v1_70126	CDS	automatic/finished	zwf	NADP(+)-dependent glucose-6-phosphate dehydrogenase	1.1.1.49	no						no		2019-04-24	-3	1320328	1321797	1470
700233	2	Pseudomonas savastanoi pv. savastanoi PVFi1	95318995	HQ966_22050	CDS	automatic/finished	zwf	glucose-6-phosphate dehydrogenase		no						COMMON		2022-04-15	-2	4855167	4856636	1470
700236	2	Pseudomonas Pseudomonas st1	67243876	PSST1_v1_10025	CDS	automatic/finished	rluB	Ribosomal large subunit pseudouridine synthase B	5.4.99.22	no						no		2019-04-24	-3	24421	25647	1227
700236	2	Pseudomonas savastanoi pv. savastanoi PVFi1	95318427	HQ966_19250	CDS	automatic/finished	rluB	23S rRNA pseudouridine(2605) synthase RluB	5.4.99.22	no						COMMON		2022-04-15	-2	4250694	4251920	1227
700238	2	Pseudomonas Pseudomonas st1	67244004	PSST1_v1_10153	CDS	automatic/finished	mtnA	Methylthioribose-1-phosphate isomerase	5.3.1.23	no						no		2019-04-24	-1	153462	154538	1077
700238	2	Pseudomonas savastanoi pv. savastanoi PVFi1	95318548	HQ966_19855	CDS	automatic/finished	mtnA	S-methyl-5-thioribose-1-phosphate isomerase	5.3.1.23	no						COMMON		2022-04-15	-3	4379957	4381033	1077
700239	2	Pseudomonas Pseudomonas st1	67244003	PSST1_v1_10152	CDS	automatic/finished	gyrA	DNA gyrase subunit A	5.6.2.-	no						no		2019-04-24	-2	150371	153157	2787
700239	2	Pseudomonas savastanoi pv. savastanoi PVFi1	95318547	HQ966_19850	CDS	automatic/finished	gyrA	DNA gyrase subunit A		no						COMMON		2022-04-15	-1	4376866	4379652	2787
700240	2	Pseudomonas Pseudomonas st1	67244002	PSST1_v1_10151	CDS	automatic/finished	serC	phosphoserine/phosphohydroxythreonine aminotransferase	2.6.1.17, 2.6.1.52	no						no		2019-04-24	-2	149081	150172	1092
700240	2	Pseudomonas savastanoi pv. savastanoi PVFi1	95318546	HQ966_19845	CDS	automatic/finished	serC	3-phosphoserine/phosphohydroxythreonine transaminase	2.6.1.52	no						COMMON		2022-04-15	-1	4375576	4376661	1086
700241	2	Pseudomonas Pseudomonas st1	67244001	PSST1_v1_10150	CDS	automatic/finished	pheA	Chorismate mutase / Prephenate dehydratase	4.2.1.51, 5.4.99.5	no						no		2019-04-24	-1	147987	149081	1095
700241	2	Pseudomonas savastanoi pv. savastanoi PVFi1	95318545	HQ966_19840	CDS	automatic/finished	pheA	prephenate dehydratase	4.2.1.51	no						COMMON		2022-04-15	-3	4374482	4375576	1095
700244	2	Pseudomonas Pseudomonas st1	67243999	PSST1_v1_10148	CDS	automatic/finished	cmk	cytidylate kinase	2.7.4.25	no						no		2019-04-24	-3	145639	146328	690
700244	2	Pseudomonas savastanoi pv. savastanoi PVFi1	95318543	HQ966_19830	CDS	automatic/finished	cmk	(d)CMP kinase	2.7.4.25	no						COMMON		2022-04-15	-2	4372134	4372823	690
700252	2	Pseudomonas Pseudomonas st1	67243992	PSST1_v1_10141	CDS	automatic/finished		Nucleoside-diphosphate sugar epimerase/dehydratase		no						no		2019-04-24	-2	136754	138751	1998
700252	2	Pseudomonas savastanoi pv. savastanoi PVFi1	95318536	HQ966_19795	CDS	automatic/finished		polysaccharide biosynthesis protein		no						COMMON		2022-04-15	-1	4363249	4365243	1995
700259	2	Pseudomonas Pseudomonas st1	67244385	PSST1_v1_30085	CDS	automatic/finished		4-hydroxybenzoyl-CoA thioesterase domain protein		no						no		2019-04-24	2	582224	582685	462
700259	2	Pseudomonas savastanoi pv. savastanoi PVFi1	95317931	HQ966_16765	CDS	automatic/finished		acyl-CoA thioesterase		no						COMMON		2022-04-15	-2	3684234	3684695	462
700261	2	Pseudomonas Pseudomonas st1	67244387	PSST1_v1_30087	CDS	automatic/finished	ibpA	small heat shock protein IbpA		no						no		2019-04-24	1	583810	584253	444
700261	2	Pseudomonas savastanoi pv. savastanoi PVFi1	95317929	HQ966_16755	CDS	automatic/finished		Hsp20 family protein		no						COMMON		2022-04-15	-1	3682666	3683109	444
700265	2	Pseudomonas Pseudomonas st1	67244394	PSST1_v1_30094	CDS	automatic/finished	asd	aspartate-semialdehyde dehydrogenase	1.2.1.11	no						no		2019-04-24	1	590950	592062	1113
700265	2	Pseudomonas savastanoi pv. savastanoi PVFi1	95317923	HQ966_16725	CDS	automatic/finished	asd	aspartate-semialdehyde dehydrogenase	1.2.1.11	no						COMMON		2022-04-15	-1	3674857	3675969	1113
700269	2	Pseudomonas Pseudomonas st1	67247404	PSST1_v1_300010	CDS	automatic/finished	trpF	N-(5'-phosphoribosyl)anthranilate isomerase	5.3.1.24	no						no		2019-04-24	-2	3690461	3691081	621
700269	2	Pseudomonas savastanoi pv. savastanoi PVFi1	95318253	HQ966_18380	CDS	automatic/finished		phosphoribosylanthranilate isomerase	5.3.1.24	no						COMMON		2022-04-15	-2	4073781	4074401	621
700270	2	Pseudomonas Pseudomonas st1	67247403	PSST1_v1_300009	CDS	automatic/finished	accD	acetyl-CoA carboxyltransferase subunit beta	2.1.3.15	no						no		2019-04-24	-2	3689291	3690211	921
700270	2	Pseudomonas savastanoi pv. savastanoi PVFi1	95318252	HQ966_18375	CDS	automatic/finished	accD	acetyl-CoA carboxylase, carboxyltransferase subunit beta	6.4.1.2	no						COMMON		2022-04-15	-2	4072611	4073531	921
700273	2	Pseudomonas Pseudomonas st1	67247400	PSST1_v1_300006	CDS	automatic/finished		Colicin V production protein		no						no		2019-04-24	-3	3686635	3687222	588
700273	2	Pseudomonas savastanoi pv. savastanoi PVFi1	95318249	HQ966_18360	CDS	automatic/finished		CvpA family protein		no						COMMON		2022-04-15	-3	4069955	4070542	588
700274	2	Pseudomonas Pseudomonas st1	67247399	PSST1_v1_300005	CDS	automatic/finished	purF	amidophosphoribosyltransferase	2.4.2.14	no						no		2019-04-24	-3	3685114	3686622	1509
700274	2	Pseudomonas savastanoi pv. savastanoi PVFi1	95318248	HQ966_18355	CDS	automatic/finished	purF	amidophosphoribosyltransferase	2.4.2.14	no						COMMON		2022-04-15	-3	4068434	4069942	1509
700275	2	Pseudomonas Pseudomonas st1	67247398	PSST1_v1_300004	CDS	automatic/finished	metZ	O-succinylhomoserine sulfhydrylase	2.5.1.-	no						no		2019-04-24	-3	3683881	3685092	1212
700275	2	Pseudomonas savastanoi pv. savastanoi PVFi1	95318247	HQ966_18350	CDS	automatic/finished		O-succinylhomoserine sulfhydrylase	4.2.99.-	no						COMMON		2022-04-15	-3	4067201	4068412	1212
700276	2	Pseudomonas Pseudomonas st1	67247397	PSST1_v1_300003	CDS	automatic/finished		Oxidoreductase, short chain dehydrogenase/reductase family		no						no		2019-04-24	-2	3683066	3683884	819
700276	2	Pseudomonas savastanoi pv. savastanoi PVFi1	95318246	HQ966_18345	CDS	automatic/finished		SDR family oxidoreductase		no						COMMON		2022-04-15	-2	4066386	4067150	765
700286	2	Pseudomonas Pseudomonas st1	67244296	PSST1_v1_20178	CDS	automatic/finished	fadH	2,4-dienoyl-CoA reductase	1.3.1.34	no						no		2019-04-24	-1	459804	461843	2040
700286	2	Pseudomonas savastanoi pv. savastanoi PVFi1	95318238	HQ966_18300	CDS	automatic/finished		NADPH-dependent 2,4-dienoyl-CoA reductase		no						COMMON		2022-04-15	-1	4058305	4060344	2040
700289	2	Pseudomonas Pseudomonas st1	67243934	PSST1_v1_10083	CDS	automatic/finished	nadK	NAD kinase	2.7.1.23	no						no		2019-04-24	-3	87124	88014	891
700289	2	Pseudomonas savastanoi pv. savastanoi PVFi1	95318481	HQ966_19520	CDS	automatic/finished		NAD(+) kinase	2.7.1.23	no						COMMON		2022-04-15	-1	4313389	4314279	891
700292	2	Pseudomonas Pseudomonas st1	67243931	PSST1_v1_10080	CDS	automatic/finished		conserved protein of unknown function		no	u : unknown	1 : Unknown				no	4 : Unknown function but conserved in other organisms	2019-04-24	-2	84995	85255	261
700292	2	Pseudomonas savastanoi pv. savastanoi PVFi1	95318478	HQ966_19505	CDS	automatic/finished		DUF1315 family protein		no						COMMON		2022-04-15	-3	4311260	4311520	261
700293	2	Pseudomonas Pseudomonas st1	67243930	PSST1_v1_10079	CDS	automatic/finished		conserved protein of unknown function		no	u : unknown	1 : Unknown				no	4 : Unknown function but conserved in other organisms	2019-04-24	-1	84165	84965	801
700293	2	Pseudomonas savastanoi pv. savastanoi PVFi1	95318477	HQ966_19500	CDS	automatic/finished		DUF2797 domain-containing protein		no						COMMON		2022-04-15	-2	4310430	4311263	834
700294	2	Pseudomonas Pseudomonas st1	67243929	PSST1_v1_10078	CDS	automatic/finished	pepN	Aminopeptidase N	3.4.11.2	no						no		2019-04-24	-1	81486	84152	2667
700294	2	Pseudomonas savastanoi pv. savastanoi PVFi1	95318476	HQ966_19495	CDS	automatic/finished	pepN	aminopeptidase N	3.4.11.2	no						COMMON		2022-04-15	-2	4307751	4310417	2667
700298	2	Pseudomonas Pseudomonas st1	67243918	PSST1_v1_10067	CDS	automatic/finished		transport protein		no						no		2019-04-24	-1	70677	72980	2304
700298	2	Pseudomonas savastanoi pv. savastanoi PVFi1	95318466	HQ966_19445	CDS	automatic/finished		RND family transporter		no						COMMON		2022-04-15	-2	4296855	4299245	2391
700300	2	Pseudomonas Pseudomonas st1	67243899	PSST1_v1_10048	CDS	automatic/finished	gdhB	NAD-specific glutamate dehydrogenase	1.4.1.2	no						no		2019-04-24	-2	44681	49540	4860
700300	2	Pseudomonas savastanoi pv. savastanoi PVFi1	95318448	HQ966_19355	CDS	automatic/finished		NAD-glutamate dehydrogenase		no						COMMON		2022-04-15	-3	4270859	4275718	4860
700311	2	Pseudomonas Pseudomonas st1	67249290	PSST1_v1_860005	CDS	automatic/finished	pyrD	dihydroorotate dehydrogenase, type 2	1.3.5.2	no						no		2019-04-24	-2	5582507	5583538	1032
700311	2	Pseudomonas savastanoi pv. savastanoi PVFi1	95317121	HQ966_12750	CDS	automatic/finished		quinone-dependent dihydroorotate dehydrogenase	1.3.5.2	no						COMMON		2022-04-15	3	2803152	2804183	1032
700312	2	Pseudomonas Pseudomonas st1	67249288	PSST1_v1_860003	CDS	automatic/finished	rlmL	fused 23S rRNA m(2)G2445 methyltransferase and 23S rRNA m(7)G2069 methyltransferase	2.1.1.173, 2.1.1.264	no						no		2019-04-24	-2	5579309	5581561	2253
700312	2	Pseudomonas savastanoi pv. savastanoi PVFi1	95317123	HQ966_12760	CDS	automatic/finished	rlmKL	bifunctional 23S rRNA (guanine(2069)-N(7))-methyltransferase RlmK/23S rRNA (guanine(2445)-N(2))-methyltransferase RlmL	2.1.1.173, 2.1.1.264	no						COMMON		2022-04-15	2	2805128	2807380	2253
700319	2	Pseudomonas Pseudomonas st1	67246362	PSST1_v1_160100	CDS	automatic/finished	moaB	MoaB protein		no						no		2019-04-24	2	2612699	2613238	540
700319	2	Pseudomonas savastanoi pv. savastanoi PVFi1	95317254	HQ966_13405	CDS	automatic/finished	moaB	molybdenum cofactor biosynthesis protein B		no						COMMON		2022-04-15	-1	2937517	2938056	540
700320	2	Pseudomonas Pseudomonas st1	67246363	PSST1_v1_160101	CDS	automatic/finished	moeA	Molybdopterin molybdenumtransferase	2.10.1.1	no						no		2019-04-24	2	2613245	2614456	1212
700320	2	Pseudomonas savastanoi pv. savastanoi PVFi1	95317253	HQ966_13400	CDS	automatic/finished		molybdopterin molybdotransferase MoeA		no						COMMON		2022-04-15	-1	2936299	2937510	1212
700326	2	Pseudomonas Pseudomonas st1	67246237	PSST1_v1_150085	CDS	automatic/finished	uup	ATP-binding protein with possible role in replication		no						no		2019-04-24	-1	2510193	2512103	1911
700326	2	Pseudomonas savastanoi pv. savastanoi PVFi1	95316597	HQ966_10150	CDS	automatic/finished		ATP-binding cassette domain-containing protein		no						COMMON		2022-04-15	2	2223554	2225464	1911
700329	2	Pseudomonas Pseudomonas st1	67246232	PSST1_v1_150080	CDS	automatic/finished	fadB	dodecenoyl-CoA delta-isomerase, enoyl-CoA hydratase, 3-hydroxybutyryl-CoA epimerase, 3-hydroxyacyl-CoA dehydrogenase	1.1.1.211, 1.1.1.35, 4.2.1.17, 5.1.2.3, 5.3.3.8	no						no		2019-04-24	-3	2506300	2508465	2166
700329	2	Pseudomonas savastanoi pv. savastanoi PVFi1	95316600	HQ966_10165	CDS	automatic/finished	fadB	fatty acid oxidation complex subunit alpha FadB		no						COMMON		2022-04-15	1	2227192	2229357	2166
700330	2	Pseudomonas Pseudomonas st1	67246231	PSST1_v1_150079	CDS	automatic/finished	fadA	3-ketoacyl-CoA thiolase	2.3.1.16	no						no		2019-04-24	-1	2505120	2506295	1176
700330	2	Pseudomonas savastanoi pv. savastanoi PVFi1	95316601	HQ966_10170	CDS	automatic/finished	fadA	acetyl-CoA C-acyltransferase FadA	2.3.1.16	no						COMMON		2022-04-15	2	2229362	2230537	1176
700331	2	Pseudomonas Pseudomonas st1	67246230	PSST1_v1_150078	CDS	automatic/finished		conserved protein of unknown function		no	u : unknown	1 : Unknown				no	4 : Unknown function but conserved in other organisms	2019-04-24	-2	2504723	2505013	291
700331	2	Pseudomonas savastanoi pv. savastanoi PVFi1	95316602	HQ966_10175	CDS	automatic/finished		DUF1653 domain-containing protein		pseudo						COMMON		2022-04-15	3	2230644	2230868	225
700332	2	Pseudomonas Pseudomonas st1	67246229	PSST1_v1_150077	CDS	automatic/finished	topA	DNA topoisomerase 1	5.6.2.-	no						no		2019-04-24	-1	2502051	2504663	2613
700332	2	Pseudomonas savastanoi pv. savastanoi PVFi1	95316603	HQ966_10180	CDS	automatic/finished	topA	type I DNA topoisomerase		no						COMMON		2022-04-15	2	2230994	2233606	2613
700334	2	Pseudomonas Pseudomonas st1	67246227	PSST1_v1_150075	CDS	automatic/finished		conserved protein of unknown function		no	u : unknown	1 : Unknown				no	4 : Unknown function but conserved in other organisms	2019-04-24	-1	2501112	2501345	234
700334	2	Pseudomonas savastanoi pv. savastanoi PVFi1	95316605	HQ966_10190	CDS	automatic/finished		hypothetical protein		no						COMMON		2022-04-15	2	2234312	2234545	234
700335	2	Pseudomonas Pseudomonas st1	67246224	PSST1_v1_150072	CDS	automatic/finished		Predicted transcriptional regulator for fatty acid degradation FadQ, TetR family		no						no		2019-04-24	-2	2499032	2499748	717
700335	2	Pseudomonas savastanoi pv. savastanoi PVFi1	95316608	HQ966_10205	CDS	automatic/finished	psrA	transcriptional regulator PsrA		no						COMMON		2022-04-15	3	2235909	2236625	717
700336	2	Pseudomonas Pseudomonas st1	67246223	PSST1_v1_150071	CDS	automatic/finished	nagZ	Beta-hexosaminidase	3.2.1.52	no						no		2019-04-24	-3	2497918	2498928	1011
700336	2	Pseudomonas savastanoi pv. savastanoi PVFi1	95316609	HQ966_10210	CDS	automatic/finished	nagZ	beta-N-acetylhexosaminidase	3.2.1.52	no						COMMON		2022-04-15	1	2236741	2237739	999
700337	2	Pseudomonas Pseudomonas st1	67246222	PSST1_v1_150070	CDS	automatic/finished		putative S-methyl-5'-thioinosine phosphorylase	2.4.2.44	no						no	3 : Putative function from multiple computational evidences	2019-04-24	-3	2497168	2497908	741
700337	2	Pseudomonas savastanoi pv. savastanoi PVFi1	95316610	HQ966_10215	CDS	automatic/finished		S-methyl-5'-thioinosine phosphorylase	2.4.2.44	no						COMMON		2022-04-15	1	2237749	2238489	741
700338	2	Pseudomonas Pseudomonas st1	67247940	PSST1_v1_390031	CDS	automatic/finished	gap	Glyceraldehyde-3-phosphate dehydrogenase-like protein	1.2.1.-	no						no		2019-04-24	-3	4237969	4239432	1464
700338	2	Pseudomonas savastanoi pv. savastanoi PVFi1	95318055	HQ966_17385	CDS	automatic/finished		glyceraldehyde-3-phosphate dehydrogenase	1.2.1.12	no						COMMON		2022-04-15	-2	3839646	3841109	1464
700339	2	Pseudomonas Pseudomonas st1	67243875	PSST1_v1_10024	CDS	automatic/finished	aroP	aromatic amino acid:H(+) symporter AroP		no						no		2019-04-24	-1	22740	24149	1410
700339	2	Pseudomonas savastanoi pv. savastanoi PVFi1	95318426	HQ966_19245	CDS	automatic/finished		amino acid permease		no						COMMON		2022-04-15	-3	4249013	4250422	1410
700346	2	Pseudomonas Pseudomonas st1	67247933	PSST1_v1_390024	CDS	automatic/finished	lolC	Lipoprotein-releasing system transmembrane protein LolC		no						no		2019-04-24	-3	4229434	4230684	1251
700346	2	Pseudomonas savastanoi pv. savastanoi PVFi1	95318048	HQ966_17350	CDS	automatic/finished		lipoprotein-releasing ABC transporter permease subunit		no						COMMON		2022-04-15	-2	3831111	3832361	1251
700347	2	Pseudomonas Pseudomonas st1	67247932	PSST1_v1_390023	CDS	automatic/finished	lolD	lipoprotein release complex - ATP binding subunit		no						no		2019-04-24	-1	4228743	4229441	699
700347	2	Pseudomonas savastanoi pv. savastanoi PVFi1	95318047	HQ966_17345	CDS	automatic/finished	lolD	lipoprotein-releasing ABC transporter ATP-binding protein LolD		no						COMMON		2022-04-15	-3	3830420	3831103	684
700351	2	Pseudomonas Pseudomonas st1	67247437	PSST1_v1_300043	CDS	automatic/finished		MotA/TolQ/ExbB proton channel family protein		no						no		2019-04-24	-3	3720460	3721137	678
700351	2	Pseudomonas savastanoi pv. savastanoi PVFi1	95318284	HQ966_18535	CDS	automatic/finished		MotA/TolQ/ExbB proton channel family protein		no						COMMON		2022-04-15	-3	4103807	4104523	717
700353	2	Pseudomonas Pseudomonas st1	67247435	PSST1_v1_300041	CDS	automatic/finished	lpxK	tetraacyldisaccharide 4'-kinase	2.7.1.130	no						no		2019-04-24	-1	3719037	3720032	996
700353	2	Pseudomonas savastanoi pv. savastanoi PVFi1	95318282	HQ966_18525	CDS	automatic/finished	lpxK	tetraacyldisaccharide 4'-kinase	2.7.1.130	no						COMMON		2022-04-15	-1	4102384	4103379	996
700354	2	Pseudomonas Pseudomonas st1	67247434	PSST1_v1_300040	CDS	automatic/finished		conserved protein of unknown function		no	u : unknown	1 : Unknown				no	4 : Unknown function but conserved in other organisms	2019-04-24	-3	3718834	3719019	186
700354	2	Pseudomonas savastanoi pv. savastanoi PVFi1	95318281	HQ966_18520	CDS	automatic/finished		Trm112 family protein		no						COMMON		2022-04-15	-3	4102181	4102366	186
700355	2	Pseudomonas Pseudomonas st1	67247433	PSST1_v1_300039	CDS	automatic/finished	kdsB	3-deoxy-manno-octulosonate cytidylyltransferase	2.7.7.38	no						no		2019-04-24	-2	3718073	3718837	765
700355	2	Pseudomonas savastanoi pv. savastanoi PVFi1	95318280	HQ966_18515	CDS	automatic/finished	kdsB	3-deoxy-manno-octulosonate cytidylyltransferase	2.7.7.38	no						COMMON		2022-04-15	-2	4101420	4102184	765
700358	2	Pseudomonas Pseudomonas st1	67247429	PSST1_v1_300035	CDS	automatic/finished	rluC	23S rRNA pseudouridine(955/2504/2580) synthase	5.4.99.24	no						no		2019-04-24	-1	3711849	3712805	957
700358	2	Pseudomonas savastanoi pv. savastanoi PVFi1	95318277	HQ966_18500	CDS	automatic/finished	rluC	23S rRNA pseudouridine(955/2504/2580) synthase RluC	5.4.99.24	no						COMMON		2022-04-15	-1	4095169	4096125	957
700360	2	Pseudomonas Pseudomonas st1	67247427	PSST1_v1_300033	CDS	automatic/finished		putative peptidase		no						no	3 : Putative function from multiple computational evidences	2019-04-24	-2	3710174	3711172	999
700360	2	Pseudomonas savastanoi pv. savastanoi PVFi1	95318275	HQ966_18490	CDS	automatic/finished	sppA	signal peptide peptidase SppA		no						COMMON		2022-04-15	-2	4093494	4094492	999
700362	2	Pseudomonas Pseudomonas st1	67247423	PSST1_v1_300029	CDS	automatic/finished	plsX	putative phosphate acyltransferase	2.3.1.-	no						no	3 : Putative function from multiple computational evidences	2019-04-24	-3	3707683	3708675	993
700362	2	Pseudomonas savastanoi pv. savastanoi PVFi1	95318271	HQ966_18470	CDS	automatic/finished	plsX	phosphate acyltransferase PlsX		no						COMMON		2022-04-15	-3	4091003	4092025	1023
700363	2	Pseudomonas Pseudomonas st1	67247422	PSST1_v1_300028	CDS	automatic/finished	fabD	[acyl-carrier-protein] S-malonyltransferase	2.3.1.39, 2.3.1.85, 2.3.1.86	no						no		2019-04-24	-2	3706628	3707566	939
700363	2	Pseudomonas savastanoi pv. savastanoi PVFi1	95318270	HQ966_18465	CDS	automatic/finished	fabD	ACP S-malonyltransferase	2.3.1.39	no						COMMON		2022-04-15	-2	4089948	4090886	939
700364	2	Pseudomonas Pseudomonas st1	67247421	PSST1_v1_300027	CDS	automatic/finished	fabG	3-oxoacyl-[acyl-carrier-protein] reductase FabG	1.1.1.100	no						no		2019-04-24	-2	3705869	3706612	744
700364	2	Pseudomonas savastanoi pv. savastanoi PVFi1	95318269	HQ966_18460	CDS	automatic/finished	fabG	3-oxoacyl-ACP reductase FabG	1.1.1.100	no						COMMON		2022-04-15	-2	4089189	4089932	744
700365	2	Pseudomonas Pseudomonas st1	67247419	PSST1_v1_300025	CDS	automatic/finished	fabF	beta-ketoacyl-[acyl carrier protein] synthase II	2.3.1.179	no						no		2019-04-24	-3	3704068	3705312	1245
700365	2	Pseudomonas savastanoi pv. savastanoi PVFi1	95318267	HQ966_18450	CDS	automatic/finished	fabF	beta-ketoacyl-ACP synthase II	2.3.1.179	no						COMMON		2022-04-15	-3	4087388	4088632	1245
700368	2	Pseudomonas Pseudomonas st1	67247416	PSST1_v1_300022	CDS	automatic/finished	tmk	Thymidylate kinase	2.7.4.9	no						no		2019-04-24	-3	3701470	3702102	633
700368	2	Pseudomonas savastanoi pv. savastanoi PVFi1	95318264	HQ966_18435	CDS	automatic/finished	tmk	dTMP kinase	2.7.4.9	no						COMMON		2022-04-15	-3	4084790	4085422	633
700369	2	Pseudomonas Pseudomonas st1	67247415	PSST1_v1_300021	CDS	automatic/finished	holB	DNA polymerase III subunit delta'	2.7.7.7	no						no		2019-04-24	-1	3700491	3701477	987
700369	2	Pseudomonas savastanoi pv. savastanoi PVFi1	95318263	HQ966_18430	CDS	automatic/finished		DNA polymerase III subunit delta'	2.7.7.7	no						COMMON		2022-04-15	-1	4083811	4084797	987
700370	2	Pseudomonas Pseudomonas st1	67247414	PSST1_v1_300020	CDS	automatic/finished		Type IV pilus biogenesis protein PilZ		no						no		2019-04-24	-2	3700100	3700456	357
700370	2	Pseudomonas savastanoi pv. savastanoi PVFi1	95318262	HQ966_18425	CDS	automatic/finished		PilZ domain-containing protein		no						COMMON		2022-04-15	-2	4083420	4083776	357
700371	2	Pseudomonas Pseudomonas st1	67247413	PSST1_v1_300019	CDS	automatic/finished	ycfH	putative metal-dependent hydrolase YcfH		no						no	3 : Putative function from multiple computational evidences	2019-04-24	-1	3699300	3700085	786
700371	2	Pseudomonas savastanoi pv. savastanoi PVFi1	95318261	HQ966_18420	CDS	automatic/finished		TatD family hydrolase		no						COMMON		2022-04-15	-1	4082620	4083405	786
700372	2	Pseudomonas Pseudomonas st1	67247410	PSST1_v1_300016	CDS	automatic/finished		Transcriptional regulator, TetR family		no						no		2019-04-24	-1	3697470	3698132	663
700372	2	Pseudomonas savastanoi pv. savastanoi PVFi1	95318259	HQ966_18410	CDS	automatic/finished		TetR/AcrR family transcriptional regulator		no						COMMON		2022-04-15	-1	4080790	4081452	663
700375	2	Pseudomonas Pseudomonas st1	67247408	PSST1_v1_300014	CDS	automatic/finished		Proteophosphoglycan precursor (Fragment)		no						no		2019-04-24	-3	3696163	3696723	561
700375	2	Pseudomonas savastanoi pv. savastanoi PVFi1	95318257	HQ966_18400	CDS	automatic/finished		DUF1285 domain-containing protein		no						COMMON		2022-04-15	-3	4079483	4080043	561
700376	2	Pseudomonas Pseudomonas st1	67244919	PSST1_v1_60107	CDS	automatic/finished	cobW	Protein CobW		no						no		2019-04-24	-2	1131659	1132723	1065
700376	2	Pseudomonas savastanoi pv. savastanoi PVFi1	95316913	HQ966_11720	CDS	automatic/finished	cobW	cobalamin biosynthesis protein CobW		no						COMMON		2022-04-15	2	2576927	2577991	1065
700390	2	Pseudomonas Pseudomonas st1	67243898	PSST1_v1_10047	CDS	automatic/finished	mntP	Mn(2(+)) exporter		no						no		2019-04-24	3	44025	44594	570
700390	2	Pseudomonas savastanoi pv. savastanoi PVFi1	95318447	HQ966_19350	CDS	automatic/finished	mntP	manganese efflux pump MntP		no						COMMON		2022-04-15	3	4270203	4270772	570
700398	2	Pseudomonas Pseudomonas st1	67244409	PSST1_v1_30109	CDS	automatic/finished		Transcriptional regulator, GntR family		no						no		2019-04-24	1	605965	607404	1440
700398	2	Pseudomonas savastanoi pv. savastanoi PVFi1	95317909	HQ966_16655	CDS	automatic/finished		PLP-dependent aminotransferase family protein		no						COMMON		2022-04-15	-1	3659515	3660954	1440
700406	2	Pseudomonas Pseudomonas st1	67244172	PSST1_v1_20054	CDS	automatic/finished	pyrF	orotidine-5'-phosphate decarboxylase	4.1.1.23	no						no		2019-04-24	-1	300180	300956	777
700406	2	Pseudomonas savastanoi pv. savastanoi PVFi1	95318121	HQ966_17715	CDS	automatic/finished	pyrF	orotidine-5'-phosphate decarboxylase	4.1.1.23	no						COMMON		2022-04-15	-3	3898682	3899380	699
700407	2	Pseudomonas Pseudomonas st1	67248805	PSST1_v1_610010	CDS	automatic/finished		Putative MoxR protein		no						no	3 : Putative function from multiple computational evidences	2019-04-24	1	5092972	5093889	918
700407	2	Pseudomonas savastanoi pv. savastanoi PVFi1	95317858	HQ966_16405	CDS	automatic/finished		AAA family ATPase		no						COMMON		2022-04-15	-2	3598704	3599621	918
700417	2	Pseudomonas Pseudomonas st1	67248823	PSST1_v1_610028	CDS	automatic/finished	erfK	putative L,D-transpeptidase ErfK/SrfK	2.-.-.-	no						no	3 : Putative function from multiple computational evidences	2019-04-24	2	5109272	5110237	966
700417	2	Pseudomonas savastanoi pv. savastanoi PVFi1	95317841	HQ966_16320	CDS	automatic/finished		L,D-transpeptidase family protein		no						COMMON		2022-04-15	-2	3582345	3583310	966
700424	2	Pseudomonas Pseudomonas st1	67243969	PSST1_v1_10118	CDS	automatic/finished	deaD	ATP-dependent RNA helicase DeaD	3.6.4.13	no						no		2019-04-24	-2	119180	120859	1680
700424	2	Pseudomonas savastanoi pv. savastanoi PVFi1	95318516	HQ966_19695	CDS	automatic/finished		DEAD/DEAH box helicase		no						COMMON		2022-04-15	-1	4345675	4347387	1713
700428	2	Pseudomonas Pseudomonas st1	67243963	PSST1_v1_10112	CDS	automatic/finished	bsaA	Glutathione peroxidase homolog BsaA	1.-.-.-	no						no		2019-04-24	-3	114403	114888	486
700428	2	Pseudomonas savastanoi pv. savastanoi PVFi1	95318511	HQ966_19670	CDS	automatic/finished		glutathione peroxidase		no						COMMON		2022-04-15	-2	4340898	4341383	486
700430	2	Pseudomonas Pseudomonas st1	67243961	PSST1_v1_10110	CDS	automatic/finished		putative ATP/GTP-binding protein		no						no	3 : Putative function from multiple computational evidences	2019-04-24	-2	111077	111967	891
700430	2	Pseudomonas savastanoi pv. savastanoi PVFi1	95318509	HQ966_19660	CDS	automatic/finished		ATP-binding protein		no						COMMON		2022-04-15	-1	4337572	4338462	891
700431	2	Pseudomonas Pseudomonas st1	67243960	PSST1_v1_10109	CDS	automatic/finished	msrC	free methionine-(R)-sulfoxide reductase	1.8.4.14	no						no		2019-04-24	-1	110598	111080	483
700431	2	Pseudomonas savastanoi pv. savastanoi PVFi1	95318508	HQ966_19655	CDS	automatic/finished		GAF domain-containing protein		no						COMMON		2022-04-15	-3	4337093	4337575	483
700435	2	Pseudomonas Pseudomonas st1	67247440	PSST1_v1_300046	CDS	automatic/finished	yadG	putative ABC transporter ATP-binding protein YadG		no						no	3 : Putative function from multiple computational evidences	2019-04-24	-3	3724357	3725289	933
700435	2	Pseudomonas savastanoi pv. savastanoi PVFi1	95318287	HQ966_18550	CDS	automatic/finished		ABC transporter ATP-binding protein		no						COMMON		2022-04-15	-3	4107704	4108636	933
700436	2	Pseudomonas Pseudomonas st1	67247439	PSST1_v1_300045	CDS	automatic/finished	yadH	putative ABC transporter membrane subunit YadH		no						no	3 : Putative function from multiple computational evidences	2019-04-24	-2	3723572	3724360	789
700436	2	Pseudomonas savastanoi pv. savastanoi PVFi1	95318286	HQ966_18545	CDS	automatic/finished		ABC transporter permease		no						COMMON		2022-04-15	-2	4106919	4107707	789
700440	2	Pseudomonas Pseudomonas st1	67247930	PSST1_v1_390021	CDS	automatic/finished	queF	7-cyano-7-deazaguanine reductase	1.7.1.13	no						no		2019-04-24	-3	4226461	4227291	831
700440	2	Pseudomonas savastanoi pv. savastanoi PVFi1	95318045	HQ966_17335	CDS	automatic/finished	queF	NADPH-dependent 7-cyano-7-deazaguanine reductase QueF	1.7.1.13	no						COMMON		2022-04-15	-2	3828138	3828968	831
700443	2	Pseudomonas Pseudomonas st1	67247925	PSST1_v1_390016	CDS	automatic/finished		Response regulator		no						no		2019-04-24	-3	4222486	4223844	1359
700443	2	Pseudomonas savastanoi pv. savastanoi PVFi1	95318040	HQ966_17310	CDS	automatic/finished		SpoIIE family protein phosphatase		no						COMMON		2022-04-15	-2	3824163	3825347	1185
700444	2	Pseudomonas Pseudomonas st1	67247924	PSST1_v1_390015	CDS	automatic/finished		Anti-anti-sigma regulatory factor (antagonist of anti-sigma factor)		no						no		2019-04-24	-2	4222004	4222489	486
700444	2	Pseudomonas savastanoi pv. savastanoi PVFi1	95318039	HQ966_17305	CDS	automatic/finished		STAS domain-containing protein		no						COMMON		2022-04-15	-1	3823681	3824166	486
700475	2	Pseudomonas Pseudomonas st1	67246390	PSST1_v1_160128	CDS	automatic/finished	infC	translation initiation factor IF-3		no						no		2019-04-24	1	2635252	2635785	534
700475	2	Pseudomonas savastanoi pv. savastanoi PVFi1	95317227	HQ966_13270	CDS	automatic/finished	infC	translation initiation factor IF-3		no						COMMON		2022-04-15	-1	2914969	2915520	552
700476	2	Pseudomonas Pseudomonas st1	67246391	PSST1_v1_160129	CDS	automatic/finished	rpmI	50S ribosomal subunit protein L35		no						no		2019-04-24	1	2635846	2636040	195
700476	2	Pseudomonas savastanoi pv. savastanoi PVFi1	95317226	HQ966_13265	CDS	automatic/finished	rpmI	50S ribosomal protein L35		no						COMMON		2022-04-15	-1	2914714	2914908	195
700477	2	Pseudomonas Pseudomonas st1	67246394	PSST1_v1_160132	CDS	automatic/finished	pheT	phenylalanine--tRNA ligase subunit beta	6.1.1.20	no						no		2019-04-24	3	2637576	2639954	2379
700477	2	Pseudomonas savastanoi pv. savastanoi PVFi1	95317223	HQ966_13250	CDS	automatic/finished	pheT	phenylalanine--tRNA ligase subunit beta	6.1.1.20	no						COMMON		2022-04-15	-3	2910800	2913178	2379
700511	2	Pseudomonas Pseudomonas st1	67245906	PSST1_v1_130004	CDS	automatic/finished	qseB	Transcriptional regulatory protein QseB		no						no		2019-04-24	1	2156077	2156745	669
700511	2	Pseudomonas savastanoi pv. savastanoi PVFi1	95316685	HQ966_10585	CDS	automatic/finished		response regulator transcription factor		no						COMMON		2022-04-15	2	2321222	2321890	669
700517	2	Pseudomonas Pseudomonas st1	67245935	PSST1_v1_130033	CDS	automatic/finished	clpS	ATP-dependent Clp protease adapter protein ClpS		no						no		2019-04-24	3	2187924	2188286	363
700517	2	Pseudomonas savastanoi pv. savastanoi PVFi1	95316712	HQ966_10720	CDS	automatic/finished	clpS	ATP-dependent Clp protease adapter ClpS		no						COMMON		2022-04-15	1	2353069	2353431	363
700518	2	Pseudomonas Pseudomonas st1	67245942	PSST1_v1_130040	CDS	automatic/finished	ftsK	DNA translocase FtsK		no						no		2019-04-24	1	2192941	2195346	2406
700518	2	Pseudomonas savastanoi pv. savastanoi PVFi1	95316718	HQ966_10750	CDS	automatic/finished	ftsK	DNA translocase FtsK		no						COMMON		2022-04-15	2	2358086	2360491	2406
700521	2	Pseudomonas Pseudomonas st1	67245944	PSST1_v1_130042	CDS	automatic/finished	rarA	recombination factor		no						no		2019-04-24	2	2196065	2197387	1323
700521	2	Pseudomonas savastanoi pv. savastanoi PVFi1	95316720	HQ966_10760	CDS	automatic/finished		replication-associated recombination protein A		no						COMMON		2022-04-15	3	2361210	2362532	1323
700522	2	Pseudomonas Pseudomonas st1	67245946	PSST1_v1_130044	CDS	automatic/finished	serS	serine--tRNA ligase	6.1.1.11	no						no		2019-04-24	2	2197778	2199058	1281
700522	2	Pseudomonas savastanoi pv. savastanoi PVFi1	95316722	HQ966_10770	CDS	automatic/finished	serS	serine--tRNA ligase	6.1.1.11	no						COMMON		2022-04-15	3	2362923	2364203	1281
700523	2	Pseudomonas Pseudomonas st1	67245947	PSST1_v1_130045	CDS	automatic/finished	cysG	siroheme synthase	1.3.1.76, 2.1.1.107, 4.99.1.4	no						no		2019-04-24	2	2199059	2200453	1395
700523	2	Pseudomonas savastanoi pv. savastanoi PVFi1	95316723	HQ966_10775	CDS	automatic/finished	cysG	siroheme synthase CysG	1.3.1.76, 2.1.1.107, 4.99.1.4	no						COMMON		2022-04-15	3	2364204	2365598	1395
700551	2	Pseudomonas Pseudomonas st1	67244822	PSST1_v1_60010	CDS	automatic/finished	uvrY	DNA-binding transcriptional activator UvrY		no						no		2019-04-24	-3	1029025	1029612	588
700551	2	Pseudomonas savastanoi pv. savastanoi PVFi1	95317000	HQ966_12155	CDS	automatic/finished	uvrY	UvrY/SirA/GacA family response regulator transcription factor		no						COMMON		2022-04-15	3	2679978	2680622	645
700552	2	Pseudomonas Pseudomonas st1	67244821	PSST1_v1_60009	CDS	automatic/finished	uvrC	excision nuclease subunit C	3.1.25.-	no						no		2019-04-24	-2	1027199	1029022	1824
700552	2	Pseudomonas savastanoi pv. savastanoi PVFi1	95317001	HQ966_12160	CDS	automatic/finished	uvrC	excinuclease ABC subunit UvrC		no						COMMON		2022-04-15	2	2680625	2682448	1824
700553	2	Pseudomonas Pseudomonas st1	67244820	PSST1_v1_60008	CDS	automatic/finished	pgsA	phosphatidylglycerophosphate synthase	2.7.8.5	no						no		2019-04-24	-1	1026606	1027166	561
700553	2	Pseudomonas savastanoi pv. savastanoi PVFi1	95317002	HQ966_12165	CDS	automatic/finished	pgsA	CDP-diacylglycerol--glycerol-3-phosphate 3-phosphatidyltransferase	2.7.8.5	no						COMMON		2022-04-15	1	2682481	2683041	561
700556	2	Pseudomonas Pseudomonas st1	67248440	PSST1_v1_500028	CDS	automatic/finished	mdaB	NADPH:quinone oxidoreductase MdaB	1.6.5.10	no						no		2019-04-24	-1	4727346	4727933	588
700556	2	Pseudomonas savastanoi pv. savastanoi PVFi1	95319489	HQ966_24485	CDS	automatic/finished		NAD(P)H-dependent oxidoreductase		no						COMMON		2022-04-15	-2	5412066	5412653	588
700599	2	Pseudomonas Pseudomonas st1	67246638	PSST1_v1_190049	CDS	automatic/finished		Acyl-CoA dehydrogenase		no						no		2019-04-24	1	2900443	2901672	1230
700599	2	Pseudomonas savastanoi pv. savastanoi PVFi1	95317448	HQ966_14365	CDS	automatic/finished		acyl-CoA dehydrogenase		no						COMMON		2022-04-15	-3	3142373	3143602	1230
700620	2	Pseudomonas Pseudomonas st1	67248786	PSST1_v1_600018	CDS	automatic/finished	czcA	Cation efflux system protein CzcA		no						no		2019-04-24	2	5066969	5070133	3165
700620	2	Pseudomonas savastanoi pv. savastanoi PVFi1	95319779	HQ966_25910	CDS	automatic/finished		CusA/CzcA family heavy metal efflux RND transporter		no						COMMON		2022-04-15	-3	5721995	5725159	3165
700652	2	Pseudomonas Pseudomonas st1	67245138	PSST1_v1_70149	CDS	automatic/finished	tyrR	Transcriptional regulatory protein TyrR		no						no		2019-04-24	2	1343765	1345273	1509
700652	2	Pseudomonas savastanoi pv. savastanoi PVFi1	95319014	HQ966_22145	CDS	automatic/finished		sigma-54-dependent transcriptional regulator		no						COMMON		2022-04-15	2	4878794	4880302	1509
700655	2	Pseudomonas Pseudomonas st1	67245153	PSST1_v1_70164	CDS	automatic/finished	gcvP	glycine decarboxylase	1.4.4.2	no						no		2019-04-24	2	1366001	1368865	2865
700655	2	Pseudomonas savastanoi pv. savastanoi PVFi1	95319028	HQ966_22215	CDS	automatic/finished	gcvP	aminomethyl-transferring glycine dehydrogenase	1.4.4.2	no						COMMON		2022-04-15	3	4901301	4904165	2865
700657	2	Pseudomonas Pseudomonas st1	67245154	PSST1_v1_70165	CDS	automatic/finished		Aminomethyltransferase (glycine cleavage system T protein)	2.1.2.10	no						no		2019-04-24	3	1368906	1370081	1176
700657	2	Pseudomonas savastanoi pv. savastanoi PVFi1	95319029	HQ966_22220	CDS	automatic/finished	gcvT	glycine cleavage system aminomethyltransferase GcvT	2.1.2.10	no						COMMON		2022-04-15	1	4904257	4905381	1125
700659	2	Pseudomonas Pseudomonas st1	67247759	PSST1_v1_360002	CDS	automatic/finished		Protein HflC		no						no		2019-04-24	1	4047301	4048338	1038
700659	2	Pseudomonas savastanoi pv. savastanoi PVFi1	95320092	HQ966_27450	CDS	automatic/finished		protease modulator HflC		no						COMMON		2022-04-15	-3	6075635	6076672	1038
700662	2	Pseudomonas Pseudomonas st1	67247761	PSST1_v1_360004	CDS	automatic/finished		putative cadmium-transporting ATPase	7.2.2.21	no						no	3 : Putative function from multiple computational evidences	2019-04-24	2	4049402	4051327	1926
700662	2	Pseudomonas savastanoi pv. savastanoi PVFi1	95320090	HQ966_27440	CDS	automatic/finished	cadA	cadmium-translocating P-type ATPase		no						COMMON		2022-04-15	-1	6072646	6074571	1926
700673	2	Pseudomonas Pseudomonas st1	67244351	PSST1_v1_30051	CDS	automatic/finished	rhbA	Diaminobutyrate--2-oxoglutarate aminotransferase	2.6.1.76	no						no		2019-04-24	3	519036	520448	1413
700673	2	Pseudomonas savastanoi pv. savastanoi PVFi1	95317965	HQ966_16935	CDS	automatic/finished		aspartate aminotransferase family protein		no						COMMON		2022-04-15	-2	3746310	3747722	1413
700698	2	Pseudomonas Pseudomonas st1	67246188	PSST1_v1_150036	CDS	automatic/finished	ssuD	FMNH2-dependent alkanesulfonate monooxygenase	1.14.14.5	no						no		2019-04-24	1	2459731	2460870	1140
700698	2	Pseudomonas savastanoi pv. savastanoi PVFi1	95316645	HQ966_10385	CDS	automatic/finished	ssuD	FMNH2-dependent alkanesulfonate monooxygenase		no						COMMON		2022-04-15	-2	2276241	2277380	1140
700700	2	Pseudomonas Pseudomonas st1	67246189	PSST1_v1_150037	CDS	automatic/finished	sfnR	Sigma54-dependent transcriptional regulator SfnR		no						no		2019-04-24	3	2460870	2461976	1107
700700	2	Pseudomonas savastanoi pv. savastanoi PVFi1	95316644	HQ966_10380	CDS	automatic/finished		sigma-54 dependent transcriptional regulator		no						COMMON		2022-04-15	-1	2275135	2276241	1107
700715	2	Pseudomonas Pseudomonas st1	67249086	PSST1_v1_730004	CDS	automatic/finished		Alpha-ketoglutarate-dependent taurine dioxygenase	1.14.11.17	no						no		2019-04-24	-1	5379078	5379974	897
700715	2	Pseudomonas savastanoi pv. savastanoi PVFi1	95314888	HQ966_01685	CDS	automatic/finished		TauD/TfdA family dioxygenase		no						COMMON		2022-04-15	1	361960	362856	897
700716	2	Pseudomonas Pseudomonas st1	67247187	PSST1_v1_260063	CDS	automatic/finished		ABC transporter, periplasmic substrate-binding protein		no						no		2019-04-24	3	3475488	3476525	1038
700716	2	Pseudomonas savastanoi pv. savastanoi PVFi1	95317679	HQ966_15520	CDS	automatic/finished		ABC transporter substrate-binding protein		no						COMMON		2022-04-15	1	3399457	3400494	1038
700764	2	Pseudomonas Pseudomonas st1	67244899	PSST1_v1_60087	CDS	automatic/finished	glgX	limit dextrin alpha-1,6-glucohydrolase	3.2.1.196	no						no		2019-04-24	3	1111857	1114145	2289
700764	2	Pseudomonas savastanoi pv. savastanoi PVFi1	95316932	HQ966_11815	CDS	automatic/finished	glgX	glycogen debranching protein GlgX		no						COMMON		2022-04-15	-3	2595503	2597686	2184
700824	2	Pseudomonas Pseudomonas st1	67246635	PSST1_v1_190046	CDS	automatic/finished		Predicted transcriptional regulator LiuR of leucine degradation pathway, MerR family		no						no		2019-04-24	-3	2898772	2899191	420
700824	2	Pseudomonas savastanoi pv. savastanoi PVFi1	95317450	HQ966_14375	CDS	automatic/finished		MerR family DNA-binding transcriptional regulator		no						COMMON		2022-04-15	2	3144881	3145273	393
700825	2	Pseudomonas Pseudomonas st1	67246632	PSST1_v1_190043	CDS	automatic/finished		Methylcrotonyl-CoA carboxylase carboxyl transferase subunit	6.4.1.4	no						no		2019-04-24	-2	2894348	2895955	1608
700825	2	Pseudomonas savastanoi pv. savastanoi PVFi1	95317453	HQ966_14395	CDS	automatic/finished		methylcrotonoyl-CoA carboxylase		no						COMMON		2022-04-15	1	3148090	3149697	1608
700827	2	Pseudomonas Pseudomonas st1	67246630	PSST1_v1_190041	CDS	automatic/finished	accA	Biotin carboxylase / Biotin carboxyl carrier protein	6.3.4.14	no						no		2019-04-24	-3	2891527	2893476	1950
700827	2	Pseudomonas savastanoi pv. savastanoi PVFi1	95317455	HQ966_14405	CDS	automatic/finished		acetyl/propionyl/methylcrotonyl-CoA carboxylase subunit alpha		no						COMMON		2022-04-15	2	3150569	3152518	1950
700828	2	Pseudomonas Pseudomonas st1	67246634	PSST1_v1_190045	CDS	automatic/finished	liuE	3-hydroxy-3-isohexenylglutaryl-CoA/hydroxy-methylglutaryl-CoA lyase	4.1.3.26, 4.1.3.4	no						no		2019-04-24	-3	2897854	2898753	900
700828	2	Pseudomonas savastanoi pv. savastanoi PVFi1	95317451	HQ966_14380	CDS	automatic/finished		hydroxymethylglutaryl-CoA lyase		no						COMMON		2022-04-15	2	3145292	3146191	900
700835	2	Pseudomonas Pseudomonas st1	67246172	PSST1_v1_150020	CDS	automatic/finished		LysR family transcriptional regulator near succinyl-CoA:3-ketoacid-coenzyme A transferase		no						no		2019-04-24	-3	2444290	2445180	891
700835	2	Pseudomonas savastanoi pv. savastanoi PVFi1	95316657	HQ966_10445	CDS	automatic/finished		LysR family transcriptional regulator		no						COMMON		2022-04-15	3	2291931	2292821	891
700837	2	Pseudomonas Pseudomonas st1	67244833	PSST1_v1_60021	CDS	automatic/finished	ppiC	peptidyl-prolyl cis-trans isomerase C	5.2.1.8	no						no		2019-04-24	1	1039732	1040007	276
700837	2	Pseudomonas savastanoi pv. savastanoi PVFi1	95316990	HQ966_12105	CDS	automatic/finished		peptidylprolyl isomerase	5.2.1.8	no						COMMON		2022-04-15	-2	2669640	2669915	276
700844	2	Pseudomonas Pseudomonas st1	67244424	PSST1_v1_30124	CDS	automatic/finished	brnQ	branched chain amino acid transporter BrnQ		no						no		2019-04-24	2	622727	624040	1314
700844	2	Pseudomonas savastanoi pv. savastanoi PVFi1	95317895	HQ966_16585	CDS	automatic/finished	brnQ	branched-chain amino acid transport system II carrier protein		no						COMMON		2022-04-15	-2	3642879	3644192	1314
700848	2	Pseudomonas Pseudomonas st1	67244912	PSST1_v1_60100	CDS	automatic/finished		Ribosyl nicotinamide transporter, PnuC-like		no						no		2019-04-24	3	1123101	1123664	564
700848	2	Pseudomonas savastanoi pv. savastanoi PVFi1	95316920	HQ966_11755	CDS	automatic/finished	pnuC	nicotinamide riboside transporter PnuC		no						COMMON		2022-04-15	-1	2585986	2586549	564
700893	2	Pseudomonas Pseudomonas st1	67248675	PSST1_v1_560031	CDS	automatic/finished	modA	Molybdate-binding protein ModA		no						no		2019-04-24	3	4950456	4951223	768
700893	2	Pseudomonas savastanoi pv. savastanoi PVFi1	95317071	HQ966_12505	CDS	automatic/finished	modA	molybdate ABC transporter substrate-binding protein		no						COMMON		2022-04-15	-2	2755425	2756192	768
700906	2	Pseudomonas Pseudomonas st1	67246626	PSST1_v1_190037	CDS	automatic/finished	metH	cobalamin-dependent methionine synthase	2.1.1.13	no						no		2019-04-24	-2	2883407	2887126	3720
700906	2	Pseudomonas savastanoi pv. savastanoi PVFi1	95317459	HQ966_14425	CDS	automatic/finished	metH	methionine synthase	2.1.1.13	no						COMMON		2022-04-15	1	3156919	3160638	3720
700910	2	Pseudomonas Pseudomonas st1	67246622	PSST1_v1_190033	CDS	automatic/finished		Sulfite reductase (NADPH) hemoprotein beta-component	1.8.1.2	no						no		2019-04-24	-3	2880073	2881953	1881
700910	2	Pseudomonas savastanoi pv. savastanoi PVFi1	95317461	HQ966_14435	CDS	automatic/finished		nitrite/sulfite reductase		no						COMMON		2022-04-15	3	3162300	3163958	1659
700915	2	Pseudomonas Pseudomonas st1	67246617	PSST1_v1_190028	CDS	automatic/finished		SCP-2 sterol transfer family protein		no						no		2019-04-24	-3	2876770	2877087	318
700915	2	Pseudomonas savastanoi pv. savastanoi PVFi1	95317465	HQ966_14455	CDS	automatic/finished		SCP2 sterol-binding domain-containing protein		no						COMMON		2022-04-15	3	3166944	3167261	318
700916	2	Pseudomonas Pseudomonas st1	67246616	PSST1_v1_190027	CDS	automatic/finished		Predicted aminoglycoside phosphotransferase		no						no		2019-04-24	-3	2875489	2876556	1068
700916	2	Pseudomonas savastanoi pv. savastanoi PVFi1	95317466	HQ966_14460	CDS	automatic/finished		phosphotransferase family protein		no						COMMON		2022-04-15	3	3167475	3168542	1068
700917	2	Pseudomonas Pseudomonas st1	67246615	PSST1_v1_190026	CDS	automatic/finished		Oxidoreductase, short-chain dehydrogenase/reductase family		no						no		2019-04-24	-3	2874694	2875461	768
700917	2	Pseudomonas savastanoi pv. savastanoi PVFi1	95317467	HQ966_14465	CDS	automatic/finished		SDR family oxidoreductase		no						COMMON		2022-04-15	3	3168570	3169337	768
700919	2	Pseudomonas Pseudomonas st1	67246613	PSST1_v1_190024	CDS	automatic/finished		putative membrane transporter protein		no		Cell membrane; Multi-pass membrane protein				no	3 : Putative function from multiple computational evidences	2019-04-24	-2	2872571	2873413	843
700919	2	Pseudomonas savastanoi pv. savastanoi PVFi1	95317469	HQ966_14475	CDS	automatic/finished		TSUP family transporter		no						COMMON		2022-04-15	2	3170681	3171460	780
700924	2	Pseudomonas Pseudomonas st1	67244267	PSST1_v1_20149	CDS	automatic/finished		ABC transporter, periplasmic substrate-binding protein		no						no		2019-04-24	3	422859	424826	1968
700924	2	Pseudomonas savastanoi pv. savastanoi PVFi1	95318207	HQ966_18145	CDS	automatic/finished		extracellular solute-binding protein		no						COMMON		2022-04-15	1	4021492	4023321	1830
700926	2	Pseudomonas Pseudomonas st1	67244269	PSST1_v1_20151	CDS	automatic/finished	yejB	putative oligopeptide ABC transporter membrane subunit YejB	7.4.2.-	no						no	3 : Putative function from multiple computational evidences	2019-04-24	3	426681	427754	1074
700926	2	Pseudomonas savastanoi pv. savastanoi PVFi1	95318209	HQ966_18155	CDS	automatic/finished		microcin C ABC transporter permease YejB		no						COMMON		2022-04-15	1	4025176	4026249	1074
700927	2	Pseudomonas Pseudomonas st1	67244270	PSST1_v1_20152	CDS	automatic/finished	yejE	putative oligopeptide ABC transporter membrane subunit YejE	7.4.2.-	no						no	3 : Putative function from multiple computational evidences	2019-04-24	1	427756	428775	1020
700927	2	Pseudomonas savastanoi pv. savastanoi PVFi1	95318210	HQ966_18160	CDS	automatic/finished		ABC transporter permease		no						COMMON		2022-04-15	2	4026251	4027270	1020
700928	2	Pseudomonas Pseudomonas st1	67244271	PSST1_v1_20153	CDS	automatic/finished	yejF	putative oligopeptide ABC transporter ATP binding subunit	7.4.2.-	no						no	3 : Putative function from multiple computational evidences	2019-04-24	2	428777	430387	1611
700928	2	Pseudomonas savastanoi pv. savastanoi PVFi1	95318211	HQ966_18165	CDS	automatic/finished		ABC transporter ATP-binding protein		no						COMMON		2022-04-15	3	4027272	4028882	1611
700929	2	Pseudomonas Pseudomonas st1	67244272	PSST1_v1_20154	CDS	automatic/finished	fabI	enoyl-[acyl-carrier-protein] reductase	1.3.1.9	no						no		2019-04-24	2	430406	431200	795
700929	2	Pseudomonas savastanoi pv. savastanoi PVFi1	95318212	HQ966_18170	CDS	automatic/finished		enoyl-ACP reductase		no						COMMON		2022-04-15	3	4028901	4029695	795
700934	2	Pseudomonas Pseudomonas st1	67244282	PSST1_v1_20164	CDS	automatic/finished	folD	bifunctional 5,10-methylene-tetrahydrofolate dehydrogenase/ 5,10-methylene-tetrahydrofolate cyclohydrolase	1.5.1.5, 3.5.4.9	no						no		2019-04-24	3	443280	444134	855
700934	2	Pseudomonas savastanoi pv. savastanoi PVFi1	95318224	HQ966_18230	CDS	automatic/finished	folD	bifunctional methylenetetrahydrofolate dehydrogenase/methenyltetrahydrofolate cyclohydrolase FolD	1.5.1.5, 3.5.4.9	no						COMMON		2022-04-15	1	4041775	4042629	855
700940	2	Pseudomonas Pseudomonas st1	67249292	PSST1_v1_860007	CDS	automatic/finished		Response regulator NasT		no						no		2019-04-24	3	5585016	5585591	576
700940	2	Pseudomonas savastanoi pv. savastanoi PVFi1	95317119	HQ966_12740	CDS	automatic/finished		ANTAR domain-containing protein		no						COMMON		2022-04-15	-3	2801099	2801674	576
700942	2	Pseudomonas Pseudomonas st1	67248452	PSST1_v1_510002	CDS	automatic/finished	nasA	Nitrate transporter		no						no		2019-04-24	1	4740874	4742085	1212
700942	2	Pseudomonas savastanoi pv. savastanoi PVFi1	95317805	HQ966_16150	CDS	automatic/finished		NarK/NasA family nitrate transporter		no						COMMON		2022-04-15	2	3541952	3543163	1212
700946	2	Pseudomonas Pseudomonas st1	67248455	PSST1_v1_510005	CDS	automatic/finished	narB	Nitrate reductase	1.7.5.1	no						no		2019-04-24	2	4745258	4747978	2721
700946	2	Pseudomonas savastanoi pv. savastanoi PVFi1	95317808	HQ966_16165	CDS	automatic/finished		molybdopterin-dependent oxidoreductase		no						COMMON		2022-04-15	3	3546336	3549056	2721
700947	2	Pseudomonas Pseudomonas st1	67248456	PSST1_v1_510006	CDS	automatic/finished	cobA	Uroporphyrinogen-III C-methyltransferase	2.1.1.107	no						no		2019-04-24	3	4747989	4748750	762
700947	2	Pseudomonas savastanoi pv. savastanoi PVFi1	95317809	HQ966_16170	CDS	automatic/finished	cobA	uroporphyrinogen-III C-methyltransferase	2.1.1.107	no						COMMON		2022-04-15	1	3549067	3549828	762
700948	2	Pseudomonas Pseudomonas st1	67248466	PSST1_v1_510016	CDS	automatic/finished	ppsR	posphoenolpyruvate synthetase regulatory protein		no						no		2019-04-24	1	4757131	4757949	819
700948	2	Pseudomonas savastanoi pv. savastanoi PVFi1	95317818	HQ966_16215	CDS	automatic/finished		kinase/pyrophosphorylase		no						COMMON		2022-04-15	2	3558209	3559027	819
700949	2	Pseudomonas Pseudomonas st1	67248473	PSST1_v1_510023	CDS	automatic/finished		conserved protein of unknown function		no	u : unknown	1 : Unknown				no	4 : Unknown function but conserved in other organisms	2019-04-24	3	4765296	4765847	552
700949	2	Pseudomonas savastanoi pv. savastanoi PVFi1	95317824	HQ966_16245	CDS	automatic/finished		ATP-dependent zinc protease		no						COMMON		2022-04-15	1	3566371	3566922	552
700950	2	Pseudomonas Pseudomonas st1	67248474	PSST1_v1_510024	CDS	automatic/finished		Flagellar biosynthesis protein flhA		no						no		2019-04-24	1	4765852	4767387	1536
700950	2	Pseudomonas savastanoi pv. savastanoi PVFi1	95317825	HQ966_16250	CDS	automatic/finished		inactive transglutaminase family protein		no						COMMON		2022-04-15	2	3566927	3568462	1536
700951	2	Pseudomonas Pseudomonas st1	67248475	PSST1_v1_510025	CDS	automatic/finished		Glutathione synthase/Ribosomal protein S6 modification enzyme (glutaminyl transferase)		no						no		2019-04-24	3	4767384	4768364	981
700951	2	Pseudomonas savastanoi pv. savastanoi PVFi1	95317826	HQ966_16255	CDS	automatic/finished		alpha-L-glutamate ligase-like protein		no						COMMON		2022-04-15	1	3568462	3569439	978
700953	2	Pseudomonas Pseudomonas st1	67248478	PSST1_v1_510028	CDS	automatic/finished	cysH	Phosphoadenosine phosphosulfate reductase	1.8.4.8	no						no		2019-04-24	2	4770659	4771393	735
700953	2	Pseudomonas savastanoi pv. savastanoi PVFi1	95317829	HQ966_16270	CDS	automatic/finished		phosphoadenylyl-sulfate reductase	1.8.4.8	no						COMMON		2022-04-15	3	3571734	3572468	735
700955	2	Pseudomonas Pseudomonas st1	67248484	PSST1_v1_510034	CDS	automatic/finished	aroF	3-deoxy-7-phosphoheptulonate synthase, Tyr-sensitive	2.5.1.54	no						no		2019-04-24	1	4775287	4776399	1113
700955	2	Pseudomonas savastanoi pv. savastanoi PVFi1	95317834	HQ966_16295	CDS	automatic/finished		3-deoxy-7-phosphoheptulonate synthase	2.5.1.54	no						COMMON		2022-04-15	2	3576398	3577474	1077
700956	2	Pseudomonas Pseudomonas st1	67244129	PSST1_v1_20011	CDS	automatic/finished		enoyl-CoA hydratase/isomerase family protein		no						no		2019-04-24	3	267351	268040	690
700956	2	Pseudomonas savastanoi pv. savastanoi PVFi1	95318084	HQ966_17530	CDS	automatic/finished		crotonase/enoyl-CoA hydratase family protein		no						COMMON		2022-04-15	2	3865853	3866542	690
700977	2	Pseudomonas Pseudomonas st1	67244159	PSST1_v1_20041	CDS	automatic/finished		Smr domain protein		no						no		2019-04-24	2	291794	292351	558
700977	2	Pseudomonas savastanoi pv. savastanoi PVFi1	95318111	HQ966_17665	CDS	automatic/finished		Smr/MutS family protein		no						COMMON		2022-04-15	1	3890296	3890853	558
700981	2	Pseudomonas Pseudomonas st1	67244168	PSST1_v1_20050	CDS	automatic/finished	ydcO	Inner membrane protein YdcO		no						no		2019-04-24	2	296714	297907	1194
700981	2	Pseudomonas savastanoi pv. savastanoi PVFi1	95318118	HQ966_17700	CDS	automatic/finished		benzoate/H(+) symporter BenE family transporter		no						COMMON		2022-04-15	1	3895216	3896409	1194
700982	2	Pseudomonas Pseudomonas st1	67244171	PSST1_v1_20053	CDS	automatic/finished	yfmJ	Putative NADP-dependent oxidoreductase YfmJ	1.-.-.-	no						no	3 : Putative function from multiple computational evidences	2019-04-24	2	299105	300112	1008
700982	2	Pseudomonas savastanoi pv. savastanoi PVFi1	95318120	HQ966_17710	CDS	automatic/finished		NADP-dependent oxidoreductase		no						COMMON		2022-04-15	1	3897607	3898614	1008
700994	2	Pseudomonas Pseudomonas st1	67244429	PSST1_v1_30129	CDS	automatic/finished	fabB	beta-ketoacyl-[acyl carrier protein] synthase I	2.3.1.41, 4.1.1.-	no						no		2019-04-24	-3	627709	628932	1224
700994	2	Pseudomonas savastanoi pv. savastanoi PVFi1	95317891	HQ966_16565	CDS	automatic/finished	fabB	beta-ketoacyl-ACP synthase I	2.3.1.41	no						COMMON		2022-04-15	1	3637987	3639210	1224
701004	2	Pseudomonas Pseudomonas st1	67244412	PSST1_v1_30112	CDS	automatic/finished	gltA	citrate synthase	2.3.3.1, 2.3.3.16	no						no		2019-04-24	-3	609250	610539	1290
701004	2	Pseudomonas savastanoi pv. savastanoi PVFi1	95317905	HQ966_16635	CDS	automatic/finished	gltA	citrate (Si)-synthase	2.3.3.1	no						COMMON		2022-04-15	1	3656380	3657669	1290
701005	2	Pseudomonas Pseudomonas st1	67244177	PSST1_v1_20059	CDS	automatic/finished		Inhibitor of the KinA pathway to sporulation, predicted exonuclease		no						no		2019-04-24	2	303941	304486	546
701005	2	Pseudomonas savastanoi pv. savastanoi PVFi1	95318125	HQ966_17735	CDS	automatic/finished		3'-5' exoribonuclease		no						COMMON		2022-04-15	1	3902446	3902988	543
701011	2	Pseudomonas Pseudomonas st1	67245590	PSST1_v1_100113	CDS	automatic/finished		aerotaxis receptor		no						no		2019-04-24	3	1820613	1822178	1566
701011	2	Pseudomonas savastanoi pv. savastanoi PVFi1	95316464	HQ966_09495	CDS	automatic/finished		methyl-accepting chemotaxis protein		no						COMMON		2022-04-15	-2	2080185	2081750	1566
701012	2	Pseudomonas Pseudomonas st1	67245600	PSST1_v1_100123	CDS	automatic/finished		Cytochrome c oxidase subunit CcoQ	7.1.1.9	no						no		2019-04-24	3	1833831	1834010	180
701012	2	Pseudomonas savastanoi pv. savastanoi PVFi1	95316455	HQ966_09450	CDS	automatic/finished		CcoQ/FixQ family Cbb3-type cytochrome c oxidase assembly chaperone		no						COMMON		2022-04-15	-2	2068353	2068544	192
701015	2	Pseudomonas Pseudomonas st1	67245604	PSST1_v1_100127	CDS	automatic/finished	rdxB	Protein RdxB		no						no		2019-04-24	3	1835877	1837289	1413
701015	2	Pseudomonas savastanoi pv. savastanoi PVFi1	95316451	HQ966_09430	CDS	automatic/finished	ccoG	cytochrome c oxidase accessory protein CcoG		no						COMMON		2022-04-15	-2	2065074	2066486	1413
701017	2	Pseudomonas Pseudomonas st1	67245606	PSST1_v1_100129	CDS	automatic/finished		Type cbb3 cytochrome oxidase biogenesis protein CcoI; Copper-translocating P-type ATPase	7.2.2.9	no						no		2019-04-24	3	1837839	1840313	2475
701017	2	Pseudomonas savastanoi pv. savastanoi PVFi1	95316449	HQ966_09420	CDS	automatic/finished	cadA	cadmium-translocating P-type ATPase		no						COMMON		2022-04-15	-2	2062050	2064524	2475
701018	2	Pseudomonas Pseudomonas st1	67245607	PSST1_v1_100130	CDS	automatic/finished		Type cbb3 cytochrome oxidase biogenesis protein CcoS, involved in heme b insertion		no						no		2019-04-24	2	1840292	1840495	204
701018	2	Pseudomonas savastanoi pv. savastanoi PVFi1	95316448	HQ966_09415	CDS	automatic/finished	ccoS	cbb3-type cytochrome oxidase assembly protein CcoS		no						COMMON		2022-04-15	-1	2061868	2062071	204
701019	2	Pseudomonas Pseudomonas st1	67245608	PSST1_v1_100131	CDS	automatic/finished		putative Heavy-metal-associated domain (N-terminus) and membrane-bounded cytochrome biogenesis cycZ-like domain, membrane copper tolerance protein		no						no	3 : Putative function from multiple computational evidences	2019-04-24	3	1840443	1841171	729
701019	2	Pseudomonas savastanoi pv. savastanoi PVFi1	95316447	HQ966_09410	CDS	automatic/finished		sulfite exporter TauE/SafE family protein		no						COMMON		2022-04-15	-2	2061192	2061875	684
701020	2	Pseudomonas Pseudomonas st1	67245609	PSST1_v1_100132	CDS	automatic/finished	hemN	coproporphyrinogen III dehydrogenase	1.3.98.3	no						no		2019-04-24	3	1841268	1842650	1383
701020	2	Pseudomonas savastanoi pv. savastanoi PVFi1	95316446	HQ966_09405	CDS	automatic/finished	hemN	oxygen-independent coproporphyrinogen III oxidase	1.3.98.3	no						COMMON		2022-04-15	-2	2059713	2061095	1383
701021	2	Pseudomonas Pseudomonas st1	67245611	PSST1_v1_100134	CDS	automatic/finished	fnr	DNA-binding transcriptional dual regulator FNR		no						no		2019-04-24	1	1843288	1844022	735
701021	2	Pseudomonas savastanoi pv. savastanoi PVFi1	95316444	HQ966_09395	CDS	automatic/finished	fnr	fumarate/nitrate reduction transcriptional regulator Fnr		no						COMMON		2022-04-15	-3	2058341	2059075	735
701022	2	Pseudomonas Pseudomonas st1	67245613	PSST1_v1_100136	CDS	automatic/finished		Adenine phosphoribosyltransferase	2.4.2.7	no						no		2019-04-24	1	1844218	1844631	414
701022	2	Pseudomonas savastanoi pv. savastanoi PVFi1	95316443	HQ966_09390	fCDS	automatic/finished		adenine phosphoribosyltransferase		pseudo						COMMON		2022-04-15	-3	2057732	2058145	414
701029	2	Pseudomonas Pseudomonas st1	67244197	PSST1_v1_20079	CDS	automatic/finished		Xanthine dehydrogenase, iron-sulfur cluster and FAD-binding subunit A (1.17.1.4)		no						no		2019-04-24	1	327523	328977	1455
701029	2	Pseudomonas savastanoi pv. savastanoi PVFi1	95318144	HQ966_17830	CDS	automatic/finished	xdhA	xanthine dehydrogenase small subunit	1.17.1.4	no						COMMON		2022-04-15	3	3926025	3927479	1455
701030	2	Pseudomonas Pseudomonas st1	67244198	PSST1_v1_20080	CDS	automatic/finished		Xanthine dehydrogenase, molybdenum binding subunit	1.17.1.4	no						no		2019-04-24	2	328970	331489	2520
701030	2	Pseudomonas savastanoi pv. savastanoi PVFi1	95318145	HQ966_17835	CDS	automatic/finished	xdhB	xanthine dehydrogenase molybdopterin binding subunit	1.17.1.4	no						COMMON		2022-04-15	1	3927472	3929991	2520
701031	2	Pseudomonas Pseudomonas st1	67244199	PSST1_v1_20081	CDS	automatic/finished		XdhC protein (assists in molybdopterin insertion into xanthine dehydrogenase)		no						no		2019-04-24	1	331486	332364	879
701031	2	Pseudomonas savastanoi pv. savastanoi PVFi1	95318146	HQ966_17840	CDS	automatic/finished	xdhC	xanthine dehydrogenase accessory protein XdhC		no						COMMON		2022-04-15	3	3929988	3930827	840
701032	2	Pseudomonas Pseudomonas st1	67244200	PSST1_v1_20082	CDS	automatic/finished	guaD	guanine deaminase	3.5.4.3	no						no		2019-04-24	2	332321	333655	1335
701032	2	Pseudomonas savastanoi pv. savastanoi PVFi1	95318147	HQ966_17845	CDS	automatic/finished	guaD	guanine deaminase	3.5.4.3	no						COMMON		2022-04-15	2	3930845	3932158	1314
701043	2	Pseudomonas Pseudomonas st1	67244525	PSST1_v1_40073	CDS	automatic/finished	gltI	glutamate/aspartate ABC transporter periplasmic binding protein	7.4.2.1	no						no		2019-04-24	-3	728635	729549	915
701043	2	Pseudomonas savastanoi pv. savastanoi PVFi1	95316006	HQ966_07225	CDS	automatic/finished		glutamate/aspartate ABC transporter substrate-binding protein		no						COMMON		2022-04-15	-3	1590302	1591216	915
701044	2	Pseudomonas Pseudomonas st1	67244524	PSST1_v1_40072	CDS	automatic/finished	gltJ	glutamate/aspartate ABC transporter membrane subunit GltJ	7.4.2.1	no						no		2019-04-24	-1	727758	728504	747
701044	2	Pseudomonas savastanoi pv. savastanoi PVFi1	95316005	HQ966_07220	CDS	automatic/finished		amino acid ABC transporter permease		no						COMMON		2022-04-15	-1	1589425	1590171	747
701045	2	Pseudomonas Pseudomonas st1	67244523	PSST1_v1_40071	CDS	automatic/finished	gltK	glutamate/aspartate ABC transporter membrane subunit GltK	7.4.2.1	no						no		2019-04-24	-3	727093	727758	666
701045	2	Pseudomonas savastanoi pv. savastanoi PVFi1	95316004	HQ966_07215	CDS	automatic/finished		ABC transporter permease subunit		no						COMMON		2022-04-15	-3	1588760	1589428	669
701049	2	Pseudomonas Pseudomonas st1	67244520	PSST1_v1_40068	CDS	automatic/finished	dctD	C4-dicarboxylate transport transcriptional regulatory protein DctD		no						no		2019-04-24	-1	723036	724364	1329
701049	2	Pseudomonas savastanoi pv. savastanoi PVFi1	95316001	HQ966_07200	CDS	automatic/finished		sigma-54 dependent transcriptional regulator		no						COMMON		2022-04-15	-1	1584703	1586031	1329
701051	2	Pseudomonas Pseudomonas st1	67247127	PSST1_v1_260003	CDS	automatic/finished	yoaE	putative inner membrane protein		no						no	3 : Putative function from multiple computational evidences	2019-04-24	-2	3415466	3417034	1569
701051	2	Pseudomonas savastanoi pv. savastanoi PVFi1	95317624	HQ966_15245	CDS	automatic/finished		TerC family protein		no						COMMON		2022-04-15	-1	3339436	3341004	1569
701057	2	Pseudomonas Pseudomonas st1	67247713	PSST1_v1_350014	CDS	automatic/finished		Protease II	3.4.21.83	no						no		2019-04-24	-1	3999360	4001420	2061
701057	2	Pseudomonas savastanoi pv. savastanoi PVFi1	95318349	HQ966_18860	CDS	automatic/finished		S9 family peptidase		no						COMMON		2022-04-15	3	4173543	4175603	2061
701062	2	Pseudomonas Pseudomonas st1	67244203	PSST1_v1_20085	CDS	automatic/finished		putative Chitooligosaccharide deacetylase ; uricase	3.5.1.-	no						no	3 : Putative function from multiple computational evidences	2019-04-24	2	335426	336355	930
701062	2	Pseudomonas savastanoi pv. savastanoi PVFi1	95318150	HQ966_17860	CDS	automatic/finished	puuE	allantoinase PuuE		no						COMMON		2022-04-15	2	3933929	3934858	930
701066	2	Pseudomonas Pseudomonas st1	67244206	PSST1_v1_20088	CDS	automatic/finished	allA	ureidoglycolate lyase	4.3.2.3	no						no		2019-04-24	2	338147	338659	513
701066	2	Pseudomonas savastanoi pv. savastanoi PVFi1	95318153	HQ966_17875	CDS	automatic/finished		ureidoglycolate lyase	4.3.2.3	no						COMMON		2022-04-15	2	3936650	3937162	513
701081	2	Pseudomonas Pseudomonas st1	67245565	PSST1_v1_100088	CDS	automatic/finished	sbp	sulfate/thiosulfate ABC transporter periplasmic binding protein Sbp	7.3.2.-	no						no		2019-04-24	3	1796184	1797182	999
701081	2	Pseudomonas savastanoi pv. savastanoi PVFi1	95316488	HQ966_09615	CDS	automatic/finished		sulfate ABC transporter substrate-binding protein		no						COMMON		2022-04-15	-2	2105169	2106167	999
701088	2	Pseudomonas Pseudomonas st1	67245577	PSST1_v1_100100	CDS	automatic/finished		FlhB domain protein		no						no		2019-04-24	1	1806466	1806789	324
701088	2	Pseudomonas savastanoi pv. savastanoi PVFi1	95316476	HQ966_09555	CDS	automatic/finished		EscU/YscU/HrcU family type III secretion system export apparatus switch protein		no						COMMON		2022-04-15	-3	2095574	2095897	324
701091	2	Pseudomonas Pseudomonas st1	67244110	PSST1_v1_10259	CDS	automatic/finished		conserved protein of unknown function		no	u : unknown	1 : Unknown				no	4 : Unknown function but conserved in other organisms	2019-04-24	2	251189	251776	588
701091	2	Pseudomonas savastanoi pv. savastanoi PVFi1	95318640	HQ966_20310	CDS	automatic/finished		YecA family protein		no						COMMON		2022-04-15	1	4479097	4479684	588
701092	2	Pseudomonas Pseudomonas st1	67244111	PSST1_v1_10260	CDS	automatic/finished	ybaN	Inner membrane protein YbaN		no						no		2019-04-24	3	251787	252191	405
701092	2	Pseudomonas savastanoi pv. savastanoi PVFi1	95318641	HQ966_20315	CDS	automatic/finished		YbaN family protein		no						COMMON		2022-04-15	2	4479695	4480099	405
701170	2	Pseudomonas Pseudomonas st1	67244070	PSST1_v1_10219	CDS	automatic/finished	sprT	Protein SprT		no						no		2019-04-24	2	212594	213088	495
701170	2	Pseudomonas savastanoi pv. savastanoi PVFi1	95318606	HQ966_20145	CDS	automatic/finished		SprT family zinc-dependent metalloprotease		no						COMMON		2022-04-15	1	4439089	4439583	495
701182	2	Pseudomonas Pseudomonas st1	67246102	PSST1_v1_140072	CDS	automatic/finished	dapE	succinyl-diaminopimelate desuccinylase	3.5.1.18	no						no		2019-04-24	-3	2372182	2373333	1152
701182	2	Pseudomonas Pseudomonas st1	67249481	PSST1_v1_1050004	CDS	automatic/finished		N-succinyl-LL-2,6-diaminoheptanedioate amidohydrolase	3.5.1.18	no						no		2019-04-24	2	5751629	5752450	822
701182	2	Pseudomonas savastanoi pv. savastanoi PVFi1	95314705	HQ966_00795	CDS	automatic/finished	dapE	succinyl-diaminopimelate desuccinylase		pseudo						COMMON		2022-04-15	-1	169624	170436	813
701182	2	Pseudomonas savastanoi pv. savastanoi PVFi1	95318764	HQ966_20910	CDS	automatic/finished	dapE	succinyl-diaminopimelate desuccinylase	3.5.1.18	no						COMMON		2022-04-15	2	4606511	4607662	1152
701185	2	Pseudomonas Pseudomonas st1	67244082	PSST1_v1_10231	CDS	automatic/finished	nrdA	Ribonucleoside-diphosphate reductase subunit alpha	1.17.4.1	no						no		2019-04-24	2	223226	226138	2913
701185	2	Pseudomonas savastanoi pv. savastanoi PVFi1	95318616	HQ966_20195	CDS	automatic/finished		ribonucleoside-diphosphate reductase subunit alpha		no						COMMON		2022-04-15	2	4449833	4452745	2913
701216	2	Pseudomonas Pseudomonas st1	67244594	PSST1_v1_40142	CDS	automatic/finished	livH	branched chain amino acid/phenylalanine ABC transporter membrane subunit LivH	7.4.2.2	no						no		2019-04-24	-3	793726	794649	924
701216	2	Pseudomonas savastanoi pv. savastanoi PVFi1	95316069	HQ966_07535	CDS	automatic/finished	livH	high-affinity branched-chain amino acid ABC transporter permease LivH		no						COMMON		2022-04-15	-2	1657089	1658012	924
701217	2	Pseudomonas Pseudomonas st1	67244593	PSST1_v1_40141	CDS	automatic/finished	livM	branched chain amino acid/phenylalanine ABC transporter membrane subunit LivM	7.4.2.2	no						no		2019-04-24	-2	792464	793729	1266
701217	2	Pseudomonas savastanoi pv. savastanoi PVFi1	95316068	HQ966_07530	CDS	automatic/finished		high-affinity branched-chain amino acid ABC transporter permease LivM		no						COMMON		2022-04-15	-1	1655827	1657092	1266
701218	2	Pseudomonas Pseudomonas st1	67244592	PSST1_v1_40140	CDS	automatic/finished	livG	branched chain amino acid/phenylalanine ABC transporter ATP binding subunit LivG	7.4.2.2	no						no		2019-04-24	-1	791700	792467	768
701218	2	Pseudomonas savastanoi pv. savastanoi PVFi1	95316067	HQ966_07525	CDS	automatic/finished	livG	high-affinity branched-chain amino acid ABC transporter ATP-binding protein LivG		no						COMMON		2022-04-15	-3	1655063	1655830	768
701219	2	Pseudomonas Pseudomonas st1	67244591	PSST1_v1_40139	CDS	automatic/finished	livF	branched chain amino acid/phenylalanine ABC transporter ATP binding subunit LivF	7.4.2.2	no						no		2019-04-24	-1	790998	791699	702
701219	2	Pseudomonas savastanoi pv. savastanoi PVFi1	95316066	HQ966_07520	CDS	automatic/finished		ABC transporter ATP-binding protein		no						COMMON		2022-04-15	-3	1654361	1655062	702
701227	2	Pseudomonas Pseudomonas st1	67245411	PSST1_v1_90071	CDS	automatic/finished	yicG	conserved inner membrane protein YicG		no						no		2019-04-24	-2	1624973	1625584	612
701227	2	Pseudomonas savastanoi pv. savastanoi PVFi1	95315131	HQ966_02890	CDS	automatic/finished		trimeric intracellular cation channel family protein		no						COMMON		2022-04-15	2	660098	660709	612
701233	2	Pseudomonas Pseudomonas st1	67247638	PSST1_v1_330060	CDS	automatic/finished		Glycine cleavage system transcriptional repressor		no		Cytoplasm				no		2019-04-24	-1	3921264	3921827	564
701233	2	Pseudomonas savastanoi pv. savastanoi PVFi1	95316269	HQ966_08530	CDS	automatic/finished		glycine cleavage system protein R		no						COMMON		2022-04-15	-3	1873397	1873960	564
701234	2	Pseudomonas Pseudomonas st1	67247637	PSST1_v1_330059	CDS	automatic/finished	ygaF	Peroxiredoxin Bcp	1.11.1.24	no						no		2019-04-24	-1	3920781	3921254	474
701234	2	Pseudomonas savastanoi pv. savastanoi PVFi1	95316268	HQ966_08525	CDS	automatic/finished		peroxiredoxin		no						COMMON		2022-04-15	-3	1872914	1873387	474
701242	2	Pseudomonas Pseudomonas st1	67247607	PSST1_v1_330029	CDS	automatic/finished	proS	proline--tRNA ligase	6.1.1.15	no						no		2019-04-24	-1	3894996	3896711	1716
701242	2	Pseudomonas savastanoi pv. savastanoi PVFi1	95316137	HQ966_07865	CDS	automatic/finished		proline--tRNA ligase	6.1.1.15	no						COMMON		2022-04-15	-1	1739167	1740882	1716
701245	2	Pseudomonas Pseudomonas st1	67244065	PSST1_v1_10214	CDS	automatic/finished	yfgD	putative oxidoreductase YfgD		no						no	3 : Putative function from multiple computational evidences	2019-04-24	1	209839	210192	354
701245	2	Pseudomonas savastanoi pv. savastanoi PVFi1	95318602	HQ966_20125	CDS	automatic/finished	arsC	arsenate reductase (glutaredoxin)	1.20.4.1	no						COMMON		2022-04-15	3	4436334	4436687	354
701246	2	Pseudomonas Pseudomonas st1	67244066	PSST1_v1_10215	CDS	automatic/finished		NAD(P)H dehydrogenase (quinone)	1.6.5.2	no						no		2019-04-24	3	210189	210794	606
701246	2	Pseudomonas savastanoi pv. savastanoi PVFi1	95318603	HQ966_20130	CDS	automatic/finished	wrbA	NAD(P)H:quinone oxidoreductase	1.6.5.2	no						COMMON		2022-04-15	2	4436684	4437289	606
701248	2	Pseudomonas Pseudomonas st1	67244052	PSST1_v1_10201	CDS	automatic/finished	purM	phosphoribosylformylglycinamide cyclo-ligase	6.3.3.1	no						no		2019-04-24	1	195481	196539	1059
701248	2	Pseudomonas savastanoi pv. savastanoi PVFi1	95318589	HQ966_20060	CDS	automatic/finished	purM	phosphoribosylformylglycinamidine cyclo-ligase	6.3.3.1	no						COMMON		2022-04-15	3	4421976	4423034	1059
701249	2	Pseudomonas Pseudomonas st1	67244053	PSST1_v1_10202	CDS	automatic/finished	purN	phosphoribosylglycinamide formyltransferase 1	2.1.2.2	no						no		2019-04-24	3	196539	197189	651
701249	2	Pseudomonas savastanoi pv. savastanoi PVFi1	95318590	HQ966_20065	CDS	automatic/finished	purN	phosphoribosylglycinamide formyltransferase	2.1.2.2	no						COMMON		2022-04-15	2	4423034	4423684	651
701256	2	Pseudomonas Pseudomonas st1	67247723	PSST1_v1_350024	CDS	automatic/finished		Fe(2+)/alpha-ketoglutarate-dependent dioxygenase LpxO		no						no		2019-04-24	3	4008852	4009790	939
701256	2	Pseudomonas savastanoi pv. savastanoi PVFi1	95318339	HQ966_18810	CDS	automatic/finished		aspartyl/asparaginyl beta-hydroxylase domain-containing protein		no						COMMON		2022-04-15	-1	4165186	4166124	939
701263	2	Pseudomonas Pseudomonas st1	67247601	PSST1_v1_330023	CDS	automatic/finished		putative membrane protein		no						no	3 : Putative function from multiple computational evidences	2019-04-24	-2	3889235	3891877	2643
701263	2	Pseudomonas savastanoi pv. savastanoi PVFi1	95316132	HQ966_07840	CDS	automatic/finished	mprF	bifunctional lysylphosphatidylglycerol flippase/synthetase MprF		no						COMMON		2022-04-15	-3	1733402	1736044	2643
701274	2	Pseudomonas Pseudomonas st1	67243870	PSST1_v1_10019	CDS	automatic/finished	phhA	Phenylalanine-4-hydroxylase	1.14.16.1	no						no		2019-04-24	3	18978	19775	798
701274	2	Pseudomonas savastanoi pv. savastanoi PVFi1	95318421	HQ966_19220	CDS	automatic/finished	phhA	phenylalanine 4-monooxygenase	1.14.16.1	no						COMMON		2022-04-15	2	4245251	4246048	798
701281	2	Pseudomonas Pseudomonas st1	67244019	PSST1_v1_10168	CDS	automatic/finished	fumC	fumarase C	4.2.1.2	no						no		2019-04-24	1	167362	168756	1395
701281	2	Pseudomonas savastanoi pv. savastanoi PVFi1	95318561	HQ966_19920	CDS	automatic/finished		class II fumarate hydratase	4.2.1.2	no						COMMON		2022-04-15	3	4393857	4395251	1395
701286	2	Pseudomonas Pseudomonas st1	67245248	PSST1_v1_80084	CDS	automatic/finished	cysZ	Sulfate transporter CysZ		no						no		2019-04-24	2	1459070	1459918	849
701286	2	Pseudomonas savastanoi pv. savastanoi PVFi1	95319116	HQ966_22650	CDS	automatic/finished	cysZ	sulfate transporter CysZ		no						COMMON		2022-04-15	2	4995782	4996543	762
701293	2	Pseudomonas Pseudomonas st1	67245256	PSST1_v1_80092	CDS	automatic/finished	pta	phosphate acetyltransferase	2.3.1.222, 2.3.1.8	no						no		2019-04-24	1	1465822	1467912	2091
701293	2	Pseudomonas savastanoi pv. savastanoi PVFi1	95319124	HQ966_22690	CDS	automatic/finished	pta	phosphate acetyltransferase	2.3.1.8	no						COMMON		2022-04-15	1	5002447	5004537	2091
701307	2	Pseudomonas Pseudomonas st1	67248472	PSST1_v1_510022	CDS	automatic/finished		Propionate catabolism operon transcriptional regulator of GntR family (predicted)		no						no		2019-04-24	-3	4764292	4764999	708
701307	2	Pseudomonas savastanoi pv. savastanoi PVFi1	95317823	HQ966_16240	CDS	automatic/finished		GntR family transcriptional regulator		no						COMMON		2022-04-15	-3	3565367	3566074	708
701308	2	Pseudomonas Pseudomonas st1	67248469	PSST1_v1_510019	CDS	automatic/finished	prpC	2-methylcitrate synthase	2.3.3.1, 2.3.3.16, 2.3.3.5	no						no		2019-04-24	-2	4761977	4763104	1128
701308	2	Pseudomonas savastanoi pv. savastanoi PVFi1	95317821	HQ966_16230	CDS	automatic/finished	prpC	2-methylcitrate synthase	2.3.3.16, 2.3.3.5	no						COMMON		2022-04-15	-2	3563052	3564179	1128
701313	2	Pseudomonas Pseudomonas st1	67244488	PSST1_v1_40036	CDS	automatic/finished	lon	Lon protease 2	3.4.21.53	no						no		2019-04-24	-2	686699	689116	2418
701313	2	Pseudomonas savastanoi pv. savastanoi PVFi1	95315968	HQ966_07035	CDS	automatic/finished	lon	endopeptidase La	3.4.21.53	no						COMMON		2022-04-15	-1	1548367	1550784	2418
701317	2	Pseudomonas Pseudomonas st1	67244486	PSST1_v1_40034	CDS	automatic/finished	cmoA	carboxy-S-adenosyl-L-methionine synthase		no						no		2019-04-24	-3	685132	685875	744
[truncated: 9,334 more rows]

## Sheet: Strain-specific-genome
MICFAM_Id	NbOrganismsFAM	Organism	GO_id	Label	Type	Evidence	Gene	Product	ECnumber	Mutation	ProductType	Localization	Roles	BioProcess	PubmedID	AmigeneStatus	Class	CreationDate	Frame	Begin	End	Length
700186	1	Pseudomonas Pseudomonas st1	67249257	PSST1_v1_830009	CDS	automatic/finished		Oxidoreductase, short chain dehydrogenase/reductase family		no						no		2019-04-24	-3	5545177	5545992	816
700485	1	Pseudomonas Pseudomonas st1	67247717	PSST1_v1_350018	CDS	automatic/finished		Thioredoxin reductase		no						no		2019-04-24	-3	4003525	4004703	1179
701489	1	Pseudomonas Pseudomonas st1	67248753	PSST1_v1_590010	CDS	automatic/finished	rlmG	Ribosomal RNA large subunit methyltransferase G	2.1.1.174	no						no		2019-04-24	-3	5028310	5029434	1125
701720	1	Pseudomonas Pseudomonas st1	67243891	PSST1_v1_10040	CDS	automatic/finished	emrB	multidrug efflux pump membrane subunit EmrB		no						no		2019-04-24	-3	36031	37578	1548
705345	1	Pseudomonas Pseudomonas st1	67248629	PSST1_v1_550027	CDS	automatic/finished	hupE	Protein HupE		no						no		2019-04-24	-3	4908835	4909407	573
918978	1	Pseudomonas Pseudomonas st1	67245040	PSST1_v1_70051	CDS	automatic/finished	nicT	Putative metabolite transport protein NicT		no						no	3 : Putative function from multiple computational evidences	2019-04-24	2	1252055	1253356	1302
946573	1	Pseudomonas Pseudomonas st1	67248966	PSST1_v1_670021	CDS	automatic/finished		Putative type VI secretion system effector, Hcp1 family		no						no	3 : Putative function from multiple computational evidences	2019-04-24	-3	5263075	5263569	495
946598	1	Pseudomonas Pseudomonas st1	67247612	PSST1_v1_330034	CDS	automatic/finished		Cold shock protein CspC		no						no		2019-04-24	-3	3899788	3900396	609
946722	1	Pseudomonas Pseudomonas st1	67244458	PSST1_v1_40006	CDS	automatic/finished		Urea carboxylase-related ABC transporter, periplasmic substrate-binding protein		no						no		2019-04-24	-3	659401	660468	1068
1202369	1	Pseudomonas Pseudomonas st1	67249569	PSST1_v1_1160002	CDS	automatic/finished		conserved protein of unknown function		no	u : unknown	1 : Unknown				no	4 : Unknown function but conserved in other organisms	2019-04-24	3	5818071	5818883	813
1308696	1	Pseudomonas Pseudomonas st1	67249712	PSST1_v1_1410005	CDS	automatic/finished		transposase		no						no		2019-04-24	-1	5922576	5922908	333
1310180	1	Pseudomonas Pseudomonas st1	67249508	PSST1_v1_1080003	CDS	automatic/finished	umuC	DNA polymerase V catalytic protein	2.7.7.7	no						no		2019-04-24	-3	5769799	5771097	1299
1313213	1	Pseudomonas Pseudomonas st1	67248707	PSST1_v1_570029	CDS	automatic/finished	ddpB	putative D,D-dipeptide ABC transporter membrane subunit DdpB		no						no	3 : Putative function from multiple computational evidences	2019-04-24	2	4983974	4985011	1038
1313215	1	Pseudomonas Pseudomonas st1	67248708	PSST1_v1_570030	CDS	automatic/finished	ddpC	putative D,D-dipeptide ABC transporter membrane subunit DdpC		no						no	3 : Putative function from multiple computational evidences	2019-04-24	1	4985011	4985916	906
1322256	1	Pseudomonas Pseudomonas st1	67249916	PSST1_v1_2390001	CDS	automatic/finished		protein of unknown function		no	u : unknown	1 : Unknown				no	5 : Unknown function	2019-04-24	-1	6064905	6065423	519
1327167	1	Pseudomonas Pseudomonas st1	67249604	PSST1_v1_1210002	CDS	automatic/finished	parA	Protein ParA		no						no		2019-04-24	3	5843283	5843987	705
2006645	1	Pseudomonas Pseudomonas st1	67249806	PSST1_v1_1680003	CDS	automatic/finished		conserved protein of unknown function		no	u : unknown	1 : Unknown				no	4 : Unknown function but conserved in other organisms	2019-04-24	2	5990312	5990962	651
2006781	1	Pseudomonas Pseudomonas st1	67248739	PSST1_v1_580030	CDS	automatic/finished		conserved protein of unknown function		no	u : unknown	1 : Unknown				no	4 : Unknown function but conserved in other organisms	2019-04-24	-2	5015474	5015632	159
2070509	1	Pseudomonas Pseudomonas st1	67249343	PSST1_v1_910009	CDS	automatic/finished		protein of unknown function		no	u : unknown	1 : Unknown				no	5 : Unknown function	2019-04-24	-2	5638742	5638942	201
2117539	1	Pseudomonas Pseudomonas st1	67248951	PSST1_v1_670006	CDS	automatic/finished	umuC	DNA polymerase V catalytic protein	2.7.7.7	no						no		2019-04-24	-3	5252173	5253459	1287
2117540	1	Pseudomonas Pseudomonas st1	67248959	PSST1_v1_670014	CDS	automatic/finished		Putative methyltransferase		no						no	3 : Putative function from multiple computational evidences	2019-04-24	1	5257981	5258832	852
2117541	1	Pseudomonas Pseudomonas st1	67248960	PSST1_v1_670015	CDS	automatic/finished		conserved protein of unknown function		no	u : unknown	1 : Unknown				no	4 : Unknown function but conserved in other organisms	2019-04-24	3	5258907	5259263	357
2219089	1	Pseudomonas Pseudomonas st1	67249526	PSST1_v1_1090013	fCDS	automatic/finished	umuC	fragment of DNA polymerase V catalytic protein (part 1)	2.7.7.7	pseudo						no		2019-04-24	-3	5781223	5781561	339
2253351	1	Pseudomonas Pseudomonas st1	67249529	PSST1_v1_1100001	CDS	automatic/finished		protein of unknown function		no	u : unknown	1 : Unknown				no	5 : Unknown function	2019-04-24	-2	5782400	5782771	372
2483681	1	Pseudomonas Pseudomonas st1	67247616	PSST1_v1_330038	CDS	automatic/finished		Signal recognition particle GTPase		no						no		2019-04-24	-1	3902109	3902303	195
2483911	1	Pseudomonas Pseudomonas st1	67246821	PSST1_v1_210085	CDS	automatic/finished		Protein TonB (modular protein)		no		Cell inner membrane; Single-pass membrane protein; Periplasmic side				no		2019-04-24	-2	3099080	3099529	450
2483961	1	Pseudomonas Pseudomonas st1	67246408	PSST1_v1_170002	CDS	automatic/finished		Alcohol dehydrogenase	1.1.1.1	no						no		2019-04-24	-1	2650566	2651474	909
2484063	1	Pseudomonas Pseudomonas st1	67244024	PSST1_v1_10173	CDS	automatic/finished		protein of unknown function		no	u : unknown	1 : Unknown				no	5 : Unknown function	2019-04-24	-1	171648	171770	123
2484127	1	Pseudomonas Pseudomonas st1	67246931	PSST1_v1_230027	CDS	automatic/finished		conserved exported protein of unknown function		no	u : unknown	1 : Unknown				no	4 : Unknown function but conserved in other organisms	2019-04-24	-2	3200201	3201370	1170
2484413	1	Pseudomonas Pseudomonas st1	67245191	PSST1_v1_80027	CDS	automatic/finished		protein of unknown function		no	u : unknown	1 : Unknown				no	5 : Unknown function	2019-04-24	-2	1401614	1401883	270
2484489	1	Pseudomonas Pseudomonas st1	67247125	PSST1_v1_260001	CDS	automatic/finished		Permease of the major facilitator superfamily		no						no		2019-04-24	1	3414508	3414762	255
2484529	1	Pseudomonas Pseudomonas st1	67249309	PSST1_v1_880005	CDS	automatic/finished		protein of unknown function		no	u : unknown	1 : Unknown				no	5 : Unknown function	2019-04-24	-3	5607397	5607675	279
2484646	1	Pseudomonas Pseudomonas st1	67249284	PSST1_v1_850011	CDS	automatic/finished		conserved exported protein of unknown function		no	u : unknown	1 : Unknown				no	4 : Unknown function but conserved in other organisms	2019-04-24	-3	5573554	5573793	240
2484695	1	Pseudomonas Pseudomonas st1	67249347	PSST1_v1_920004	CDS	automatic/finished		protein of unknown function		no	u : unknown	1 : Unknown				no	5 : Unknown function	2019-04-24	2	5641127	5641348	222
2484927	1	Pseudomonas Pseudomonas st1	67248734	PSST1_v1_580025	CDS	automatic/finished		Phosphomannomutase	5.4.2.8, 5.4.2.2	no						no		2019-04-24	-3	5008444	5011029	2586
2485027	1	Pseudomonas Pseudomonas st1	67245498	PSST1_v1_100021	CDS	automatic/finished		protein of unknown function		no	u : unknown	1 : Unknown				no	5 : Unknown function	2019-04-24	2	1732880	1733065	186
2485070	1	Pseudomonas Pseudomonas st1	67244132	PSST1_v1_20014	CDS	automatic/finished		conserved protein of unknown function		no	u : unknown	1 : Unknown				no	4 : Unknown function but conserved in other organisms	2019-04-24	1	270268	270447	180
2485414	1	Pseudomonas Pseudomonas st1	67246494	PSST1_v1_170088	CDS	automatic/finished		Pyruvate:ferredoxin oxidoreductase and related 2-oxoacid:ferredoxin oxidoreductases, alpha subunit		no						no		2019-04-24	-2	2742968	2743327	360
2485504	1	Pseudomonas Pseudomonas st1	67247528	PSST1_v1_320008	CDS	automatic/finished		Isochorismatase protein		no						no		2019-04-24	-2	3811682	3812335	654
2485505	1	Pseudomonas Pseudomonas st1	67247529	PSST1_v1_320009	CDS	automatic/finished		conserved protein of unknown function		no	u : unknown	1 : Unknown				no	4 : Unknown function but conserved in other organisms	2019-04-24	3	3812529	3812906	378
2485537	1	Pseudomonas Pseudomonas st1	67244691	PSST1_v1_50061	CDS	automatic/finished		protein of unknown function		no	u : unknown	1 : Unknown				no	5 : Unknown function	2019-04-24	-3	895402	895590	189
2485602	1	Pseudomonas Pseudomonas st1	67247737	PSST1_v1_350038	CDS	automatic/finished		conserved protein of unknown function		no	u : unknown	1 : Unknown				no	4 : Unknown function but conserved in other organisms	2019-04-24	3	4024482	4025891	1410
2975371	1	Pseudomonas Pseudomonas st1	67249209	PSST1_v1_790016	fCDS	automatic/finished		Rubredoxin-NAD(+) reductase	1.18.1.1	no						no		2019-04-24	-3	5493319	5493606	288
3157083	1	Pseudomonas Pseudomonas st1	67249743	PSST1_v1_1500001	CDS	automatic/finished		putative Glutamate carboxypeptidase	3.4.17.11	no	e : enzyme					no	3 : Putative function from multiple computational evidences	2019-04-24	3	5947782	5948396	615
3331779	1	Pseudomonas Pseudomonas st1	67249611	PSST1_v1_1210009	CDS	automatic/finished		conserved protein of unknown function		no	u : unknown	1 : Unknown				no	4 : Unknown function but conserved in other organisms	2019-04-24	3	5846292	5846525	234
3407835	1	Pseudomonas Pseudomonas st1	67249867	PSST1_v1_2030001	CDS	automatic/finished		protein of unknown function		no	u : unknown	1 : Unknown				no	5 : Unknown function	2019-04-24	2	6035102	6035980	879
3457166	1	Pseudomonas Pseudomonas st1	67247314	PSST1_v1_280054	CDS	automatic/finished		conserved protein of unknown function		no	u : unknown	1 : Unknown				no	4 : Unknown function but conserved in other organisms	2019-04-24	-2	3604193	3604324	132
3458468	1	Pseudomonas Pseudomonas st1	67247395	PSST1_v1_300001	fCDS	automatic/finished	ilvA	fragment of threonine deaminase (part 2)	4.3.1.19	pseudo						no		2019-04-24	2	3681242	3681487	246
3458468	1	Pseudomonas Pseudomonas st1	67247861	PSST1_v1_370049	CDS	automatic/finished		Threonine dehydratase biosynthetic	4.3.1.19	no						no		2019-04-24	-3	4154413	4154658	246
3459478	1	Pseudomonas Pseudomonas st1	67246409	PSST1_v1_170003	CDS	automatic/finished		D-beta-hydroxybutyrate dehydrogenase		no						no		2019-04-24	-2	2651555	2652403	849
3459479	1	Pseudomonas Pseudomonas st1	67246410	PSST1_v1_170004	CDS	automatic/finished		Monooxygenase, flavin-binding family		no						no		2019-04-24	-3	2652400	2653812	1413
3459480	1	Pseudomonas Pseudomonas st1	67246411	PSST1_v1_170005	CDS	automatic/finished		Transcriptional regulator, AraC family		no						no		2019-04-24	1	2654035	2655102	1068
3459551	1	Pseudomonas Pseudomonas st1	67249881	PSST1_v1_2130001	CDS	automatic/finished		protein of unknown function		no	u : unknown	1 : Unknown				no	5 : Unknown function	2019-04-24	1	6044863	6045645	783
3459826	1	Pseudomonas Pseudomonas st1	67245323	PSST1_v1_80159	CDS	automatic/finished		protein of unknown function		no	u : unknown	1 : Unknown				no	5 : Unknown function	2019-04-24	-2	1529438	1530061	624
3460199	1	Pseudomonas Pseudomonas st1	67249278	PSST1_v1_850005	CDS	automatic/finished		protein of unknown function		no	u : unknown	1 : Unknown				no	5 : Unknown function	2019-04-24	-1	5569887	5570099	213
3460593	1	Pseudomonas Pseudomonas st1	67248066	PSST1_v1_410046	CDS	automatic/finished		Putative Membrane protein		no						no	3 : Putative function from multiple computational evidences	2019-04-24	-3	4353376	4354350	975
3460599	1	Pseudomonas Pseudomonas st1	67244300	PSST1_v1_20182	CDS	automatic/finished		Threonine dehydratase biosynthetic	4.3.1.19	no						no		2019-04-24	2	464771	464956	186
3460599	1	Pseudomonas Pseudomonas st1	67247394	PSST1_v1_290069	fCDS	automatic/finished	ilvA	fragment of threonine deaminase (part 1)	4.3.1.19	pseudo						no		2019-04-24	3	3680967	3681131	165
3626665	1	Pseudomonas Pseudomonas st1	67249736	PSST1_v1_1470003	CDS	automatic/finished		DNA helicase	3.6.4.12	no						no		2019-04-24	3	5940363	5941838	1476
3633602	1	Pseudomonas Pseudomonas st1	67247572	PSST1_v1_320052	CDS	automatic/finished		protein of unknown function		no	u : unknown	1 : Unknown				no	5 : Unknown function	2019-04-24	-1	3860814	3861320	507
3637027	1	Pseudomonas Pseudomonas st1	67246664	PSST1_v1_200008	CDS	automatic/finished	dapA	4-hydroxy-tetrahydrodipicolinate synthase	4.3.3.7	no		Cytoplasm				no		2019-04-24	-1	2941497	2942375	879
3637760	1	Pseudomonas Pseudomonas st1	67249928	PSST1_v1_2500001	CDS	automatic/finished		protein of unknown function		no	u : unknown	1 : Unknown				no	5 : Unknown function	2019-04-24	-1	6071763	6072077	315
3639760	1	Pseudomonas Pseudomonas st1	67248949	PSST1_v1_670004	CDS	automatic/finished		conserved protein of unknown function		no	u : unknown	1 : Unknown				no	4 : Unknown function but conserved in other organisms	2019-04-24	-3	5250805	5251431	627
3641707	1	Pseudomonas Pseudomonas st1	67249811	PSST1_v1_1700002	CDS	automatic/finished		protein of unknown function		no	u : unknown	1 : Unknown				no	5 : Unknown function	2019-04-24	-1	5993748	5994236	489
3927958	1	Pseudomonas Pseudomonas st1	67249483	PSST1_v1_1050006	CDS	automatic/finished		RES domain-containing protein		no						no		2019-04-24	-2	5752790	5753488	699
4338293	1	Pseudomonas Pseudomonas st1	67245295	PSST1_v1_80131	fCDS	automatic/finished	uraA	fragment of hypothetical protein (part 2)		pseudo						no		2019-04-24	3	1505505	1505900	396
4338308	1	Pseudomonas Pseudomonas st1	67247742	PSST1_v1_350043	CDS	automatic/finished		protein of unknown function		no	u : unknown	1 : Unknown				no	5 : Unknown function	2019-04-24	-1	4028637	4029440	804
4385223	1	Pseudomonas Pseudomonas st1	67245743	PSST1_v1_110116	CDS	automatic/finished		protein of unknown function		no	u : unknown	1 : Unknown				no	5 : Unknown function	2019-04-24	-1	1972224	1972364	141
4606999	1	Pseudomonas Pseudomonas st1	67249610	PSST1_v1_1210008	CDS	automatic/finished		conserved protein of unknown function		no	u : unknown	1 : Unknown				no	4 : Unknown function but conserved in other organisms	2019-04-24	2	5846024	5846275	252
4707575	1	Pseudomonas Pseudomonas st1	67243964	PSST1_v1_10113	CDS	automatic/finished		protein of unknown function		no	u : unknown	1 : Unknown				no	5 : Unknown function	2019-04-24	-2	114758	115141	384
4707583	1	Pseudomonas Pseudomonas st1	67244012	PSST1_v1_10161	CDS	automatic/finished		protein of unknown function		no	u : unknown	1 : Unknown				no	5 : Unknown function	2019-04-24	-3	162661	162774	114
4707587	1	Pseudomonas Pseudomonas st1	67244046	PSST1_v1_10195	CDS	automatic/finished		protein of unknown function		no	u : unknown	1 : Unknown				no	5 : Unknown function	2019-04-24	1	190276	190590	315
4707588	1	Pseudomonas Pseudomonas st1	67244069	PSST1_v1_10218	CDS	automatic/finished		conserved protein of unknown function		no	u : unknown	1 : Unknown				no	4 : Unknown function but conserved in other organisms	2019-04-24	2	212402	212590	189
4707594	1	Pseudomonas Pseudomonas st1	67244087	PSST1_v1_10236	CDS	automatic/finished		protein of unknown function		no	u : unknown	1 : Unknown				no	5 : Unknown function	2019-04-24	-1	228438	228608	171
4707609	1	Pseudomonas Pseudomonas st1	67244176	PSST1_v1_20058	CDS	automatic/finished		protein of unknown function		no	u : unknown	1 : Unknown				no	5 : Unknown function	2019-04-24	1	303781	303966	186
4707615	1	Pseudomonas Pseudomonas st1	67244225	PSST1_v1_20107	CDS	automatic/finished		protein of unknown function		no	u : unknown	1 : Unknown				no	5 : Unknown function	2019-04-24	2	374573	375304	732
4707622	1	Pseudomonas Pseudomonas st1	67244253	PSST1_v1_20135	CDS	automatic/finished		conserved protein of unknown function		no	u : unknown	1 : Unknown				no	4 : Unknown function but conserved in other organisms	2019-04-24	2	406775	406897	123
4707627	1	Pseudomonas Pseudomonas st1	67244299	PSST1_v1_20181	CDS	automatic/finished		conserved protein of unknown function		no	u : unknown	1 : Unknown				no	4 : Unknown function but conserved in other organisms	2019-04-24	-3	464230	464649	420
4707636	1	Pseudomonas Pseudomonas st1	67244362	PSST1_v1_30062	CDS	automatic/finished		conserved protein of unknown function		no	u : unknown	1 : Unknown				no	4 : Unknown function but conserved in other organisms	2019-04-24	2	528473	528673	201
4707639	1	Pseudomonas Pseudomonas st1	67244380	PSST1_v1_30080	CDS	automatic/finished		conserved protein of unknown function		no	u : unknown	1 : Unknown				no	4 : Unknown function but conserved in other organisms	2019-04-24	3	575196	575504	309
4707643	1	Pseudomonas Pseudomonas st1	67244423	PSST1_v1_30123	CDS	automatic/finished		protein of unknown function		no	u : unknown	1 : Unknown				no	5 : Unknown function	2019-04-24	2	622424	622687	264
4707647	1	Pseudomonas Pseudomonas st1	67244445	PSST1_v1_30145	CDS	automatic/finished		protein of unknown function		no	u : unknown	1 : Unknown				no	5 : Unknown function	2019-04-24	2	643847	644305	459
4707648	1	Pseudomonas Pseudomonas st1	67244459	PSST1_v1_40007	CDS	automatic/finished		protein of unknown function		no	u : unknown	1 : Unknown				no	5 : Unknown function	2019-04-24	-3	660628	660924	297
4707649	1	Pseudomonas Pseudomonas st1	67244461	PSST1_v1_40009	CDS	automatic/finished		Putative lipoprotein		no						no	3 : Putative function from multiple computational evidences	2019-04-24	3	661317	661526	210
4707655	1	Pseudomonas Pseudomonas st1	67244555	PSST1_v1_40103	CDS	automatic/finished		protein of unknown function		no	u : unknown	1 : Unknown				no	5 : Unknown function	2019-04-24	-3	759781	759984	204
4707657	1	Pseudomonas Pseudomonas st1	67244564	PSST1_v1_40112	CDS	automatic/finished		protein of unknown function		no	u : unknown	1 : Unknown				no	5 : Unknown function	2019-04-24	-3	767584	767964	381
4707657	1	Pseudomonas Pseudomonas st1	67246727	PSST1_v1_200071	CDS	automatic/finished		conserved protein of unknown function		no	u : unknown	1 : Unknown				no	4 : Unknown function but conserved in other organisms	2019-04-24	-1	3010284	3010697	414
4707673	1	Pseudomonas Pseudomonas st1	67244689	PSST1_v1_50059	CDS	automatic/finished		conserved protein of unknown function		no	u : unknown	1 : Unknown				no	4 : Unknown function but conserved in other organisms	2019-04-24	1	894808	895329	522
4707676	1	Pseudomonas Pseudomonas st1	67244725	PSST1_v1_50095	CDS	automatic/finished		conserved protein of unknown function		no	u : unknown	1 : Unknown				no	4 : Unknown function but conserved in other organisms	2019-04-24	-3	932728	932994	267
4707682	1	Pseudomonas Pseudomonas st1	67244778	PSST1_v1_50148	CDS	automatic/finished		conserved protein of unknown function		no	u : unknown	1 : Unknown				no	4 : Unknown function but conserved in other organisms	2019-04-24	2	983687	983890	204
4707694	1	Pseudomonas Pseudomonas st1	67244825	PSST1_v1_60013	CDS	automatic/finished		protein of unknown function		no	u : unknown	1 : Unknown				no	5 : Unknown function	2019-04-24	-2	1030850	1031047	198
4707706	1	Pseudomonas Pseudomonas st1	67244932	PSST1_v1_60120	CDS	automatic/finished		protein of unknown function		no	u : unknown	1 : Unknown				no	5 : Unknown function	2019-04-24	3	1143918	1144094	177
4707749	1	Pseudomonas Pseudomonas st1	67245097	PSST1_v1_70108	CDS	automatic/finished		protein of unknown function		no	u : unknown	1 : Unknown				no	5 : Unknown function	2019-04-24	-2	1303979	1304374	396
4707750	1	Pseudomonas Pseudomonas st1	67245098	PSST1_v1_70109	CDS	automatic/finished		protein of unknown function		no	u : unknown	1 : Unknown				no	5 : Unknown function	2019-04-24	-3	1304371	1304766	396
4707757	1	Pseudomonas Pseudomonas st1	67245116	PSST1_v1_70127	CDS	automatic/finished		protein of unknown function		no	u : unknown	1 : Unknown				no	5 : Unknown function	2019-04-24	2	1321904	1322029	126
4707766	1	Pseudomonas Pseudomonas st1	67245167	PSST1_v1_80003	CDS	automatic/finished		protein of unknown function		no	u : unknown	1 : Unknown				no	5 : Unknown function	2019-04-24	1	1382008	1382181	174
4707771	1	Pseudomonas Pseudomonas st1	67245222	PSST1_v1_80058	CDS	automatic/finished		protein of unknown function		no	u : unknown	1 : Unknown				no	5 : Unknown function	2019-04-24	3	1437273	1437455	183
4707772	1	Pseudomonas Pseudomonas st1	67245224	PSST1_v1_80060	CDS	automatic/finished		conserved protein of unknown function		no	u : unknown	1 : Unknown				no	4 : Unknown function but conserved in other organisms	2019-04-24	2	1437947	1438324	378
4707784	1	Pseudomonas Pseudomonas st1	67245348	PSST1_v1_90008	CDS	automatic/finished		protein of unknown function		no	u : unknown	1 : Unknown				no	5 : Unknown function	2019-04-24	1	1557433	1557669	237
4707795	1	Pseudomonas Pseudomonas st1	67245450	PSST1_v1_90110	CDS	automatic/finished		protein of unknown function		no	u : unknown	1 : Unknown				no	5 : Unknown function	2019-04-24	3	1671780	1672013	234
4707797	1	Pseudomonas Pseudomonas st1	67245465	PSST1_v1_90125	CDS	automatic/finished		protein of unknown function		no	u : unknown	1 : Unknown				no	5 : Unknown function	2019-04-24	-2	1694684	1694917	234
4707800	1	Pseudomonas Pseudomonas st1	67245475	PSST1_v1_90135	CDS	automatic/finished		protein of unknown function		no	u : unknown	1 : Unknown				no	5 : Unknown function	2019-04-24	3	1705647	1705817	171
4707804	1	Pseudomonas Pseudomonas st1	67245502	PSST1_v1_100025	CDS	automatic/finished		protein of unknown function		no	u : unknown	1 : Unknown				no	5 : Unknown function	2019-04-24	-2	1735748	1735819	72
4707838	1	Pseudomonas Pseudomonas st1	67245698	PSST1_v1_110071	CDS	automatic/finished		protein of unknown function		no	u : unknown	1 : Unknown				no	5 : Unknown function	2019-04-24	1	1933825	1934010	186
4707842	1	Pseudomonas Pseudomonas st1	67245736	PSST1_v1_110109	CDS	automatic/finished		conserved protein of unknown function		no	u : unknown	1 : Unknown				no	4 : Unknown function but conserved in other organisms	2019-04-24	-1	1968180	1968293	114
4707848	1	Pseudomonas Pseudomonas st1	67245817	PSST1_v1_120048	CDS	automatic/finished		ATP-binding protein		no						no		2019-04-24	-3	2065393	2066658	1266
4707850	1	Pseudomonas Pseudomonas st1	67245902	PSST1_v1_120133	CDS	automatic/finished		protein of unknown function		no	u : unknown	1 : Unknown				no	5 : Unknown function	2019-04-24	2	2154566	2154709	144
4707850	1	Pseudomonas Pseudomonas st1	67249556	PSST1_v1_1130005	CDS	automatic/finished		protein of unknown function		no	u : unknown	1 : Unknown				no	5 : Unknown function	2019-04-24	2	5806094	5806243	150
4707851	1	Pseudomonas Pseudomonas st1	67245923	PSST1_v1_130021	CDS	automatic/finished		protein of unknown function		no	u : unknown	1 : Unknown				no	5 : Unknown function	2019-04-24	-1	2176299	2176535	237
4707870	1	Pseudomonas Pseudomonas st1	67246103	PSST1_v1_140073	CDS	automatic/finished		conserved protein of unknown function		no	u : unknown	1 : Unknown				no	4 : Unknown function but conserved in other organisms	2019-04-24	-3	2373433	2373525	93
4707871	1	Pseudomonas Pseudomonas st1	67246121	PSST1_v1_140091	CDS	automatic/finished		protein of unknown function		no	u : unknown	1 : Unknown				no	5 : Unknown function	2019-04-24	3	2390370	2390549	180
4707873	1	Pseudomonas Pseudomonas st1	67246173	PSST1_v1_150021	CDS	automatic/finished		protein of unknown function		no	u : unknown	1 : Unknown				no	5 : Unknown function	2019-04-24	-3	2445253	2446059	807
4707874	1	Pseudomonas Pseudomonas st1	67246176	PSST1_v1_150024	CDS	automatic/finished		protein of unknown function		no	u : unknown	1 : Unknown				no	5 : Unknown function	2019-04-24	1	2446768	2446956	189
4707925	1	Pseudomonas Pseudomonas st1	67246336	PSST1_v1_160074	CDS	automatic/finished		conserved membrane protein of unknown function		no	u : unknown	1 : Unknown				no	4 : Unknown function but conserved in other organisms	2019-04-24	2	2590895	2591269	375
[truncated: 981 more rows]
